# Supplementary material for: 3,3′-(Ethane-1,2-di­yl)bis­(6-methyl-3,4-dihydro-2H-1,3-benzoxazine)
Source: Acta Crystallogr Sect E Struct Rep Online. 2011 Jul 13;67(Pt 8):o2028. doi: 10.1107/S1600536811027139 (PMC3213478; doi:10.1107/S1600536811027139)
Supplement: Supplementary file 1 [file e-67-o2028-sup1.cif]

##############################################################################
###                                                                        ###
###           Electronic papers (Acta Crystallographica Section C)         ###
###                                                                        ###
##############################################################################
#                                                                            #
# This paper is published electronically. It meets the data-validation       #
# criteria for publication in Acta Crystallographica Section C.              #
# The submission has been checked by a Section C Co-editor though the text   #
# in _publ_section_comments is the responsibility of the authors.            #
#                                                                            #
# Electronic papers are listed in the printed contents pages of an issue of  #
# Acta Crystallographica Section C within two months of acceptance and are   #
# available by email and via the online contents pages for that issue.       #
#                                                                            #
# Software is freely available for graphical display of the structure(s) in  #
# this CIF.  For information consult the CIF home page http://www.iucr.org/  #
# cif/home.html                                                              #
#                                                                            #
#            Copyright International Union of Crystallography                #
#                                                                            #
##############################################################################
data_I
_audit_creation_method     SHELXL-97
_chemical_name_systematic
;
3,3'-(Ethane-1,2-diyl)bis(6-methyl-3,4-dihydro-2<i>H</i>-1,3-benzoxazine)
;
_chemical_name_common     ?
_chemical_formula_moiety     'C20 H24 N2 O2'
_chemical_formula_sum     'C20 H24 N2 O2'
_chemical_formula_iupac     'C20 H24 N2 O2'
_chemical_formula_weight     324.41
_chemical_melting_point     ?
_symmetry_cell_setting     monoclinic
_symmetry_space_group_name_H-M     'P 21/n'
_symmetry_space_group_name_hall     '-P 2yn'
loop_
    _symmetry_equiv_pos_as_xyz
    'x, y, z'
    '-x+1/2, y+1/2, -z+1/2'
    '-x, -y, -z'
    'x-1/2, -y-1/2, z-1/2'
_cell_length_a     8.50420(10)
_cell_length_b     5.85580(10)
_cell_length_c     16.5519(2)
_cell_angle_alpha     90.00
_cell_angle_beta     95.8990(10)
_cell_angle_gamma     90.00
_cell_volume     819.90(2)
_cell_formula_units_Z     2
_cell_measurement_reflns_used     6632
_cell_measurement_theta_min     5.2245
_cell_measurement_theta_max     67.0430
_cell_measurement_temperature     130.0
_exptl_crystal_description     plate
_exptl_crystal_colour     colourless
_exptl_crystal_size_max     0.4990
_exptl_crystal_size_mid     0.3246
_exptl_crystal_size_min     0.1958
_exptl_crystal_density_diffrn     1.314
_exptl_crystal_density_meas     ?
_exptl_crystal_density_method     'not measured'
_exptl_crystal_F_000     348
_exptl_absorpt_coefficient_mu     0.675
_exptl_absorpt_correction_type     analytical
_exptl_absorpt_process_details
;
(CrysAlis PRO; Agilent, 2011)
;
_exptl_absorpt_correction_T_min     0.384
_exptl_absorpt_correction_T_max     0.668
_exptl_special_details     ?
_diffrn_ambient_temperature     130.0
_diffrn_radiation_type     'Cu K\a'
_diffrn_radiation_wavelength     1.5418
_diffrn_radiation_source     'Enhance Ultra (Cu) X-ray Source'
_diffrn_radiation_monochromator     'mirror'
_diffrn_measurement_device_type     'Xcalibur, Atlas, Gemini ultra'
_diffrn_measurement_method
;Rotation method data acquisition using \w
 scans
;
_diffrn_detector_area_resol_mean     10.3784
_diffrn_reflns_number     7156
_diffrn_reflns_av_R_equivalents     0.0132
_diffrn_reflns_av_sigmaI/netI     0.0089
_diffrn_reflns_theta_min     5.37
_diffrn_reflns_theta_max     67.14
_diffrn_reflns_theta_full     67.14
_diffrn_measured_fraction_theta_max     0.995
_diffrn_measured_fraction_theta_full     0.995
_diffrn_reflns_limit_h_min     -10
_diffrn_reflns_limit_h_max     10
_diffrn_reflns_limit_k_min     -7
_diffrn_reflns_limit_k_max     6
_diffrn_reflns_limit_l_min     -18
_diffrn_reflns_limit_l_max     19
_diffrn_standards_number     ?
_diffrn_standards_interval_count     ?
_diffrn_standards_interval_time     ?
_diffrn_standards_decay_%     ?
_refine_special_details
;
Refinement of <i>F</i>^2^ against ALL reflections. The weighted <i>R</i>-factor
<i>wR</i> and goodness of fit <i>S</i> are based on <i>F</i>^2^, conventional
<i>R</i>-factors <i>R</i> are based on <i>F</i>, with <i>F</i> set to zero for
negative <i>F</i>^2^. The threshold expression of <i>F</i>^2^ >
\s(<i>F</i>^2^) is used only for calculating <i>R</i>-factors(gt) <i>etc</i>.
and is not relevant to the choice of reflections for refinement.
<i>R</i>-factors based on <i>F</i>^2^ are statistically about twice as large
as those based on <i>F</i>, and <i>R</i>- factors based on ALL data will be
even larger. The H atoms were all located in a difference map, but those
attached to carbon atoms were repositioned geometrically. The isotropic
temperature parameters of hydrogen atoms were calculated as 1.2*<i>U</i>~eq~
of the parent atom.
;
_reflns_number_total     1452
_reflns_number_gt     1429
_reflns_threshold_expression     I>2\s(I)
_refine_ls_structure_factor_coef     Fsqd
_refine_ls_matrix_type     full
_refine_ls_R_factor_all     0.0339
_refine_ls_R_factor_gt     0.0335
_refine_ls_wR_factor_gt     0.0869
_refine_ls_wR_factor_ref     0.0871
_refine_ls_goodness_of_fit_ref     1.033
_refine_ls_restrained_S_all     1.033
_refine_ls_number_reflns     1452
_refine_ls_number_parameters     111
_refine_ls_number_restraints     0
_refine_ls_hydrogen_treatment     constr
_refine_ls_weighting_scheme     calc
_refine_ls_weighting_details
         'calc w=1/[\s^2^(Fo^2^)+(0.0446P)^2^+0.3441P] where P=(Fo^2^+2Fc^2^)/3'
_atom_sites_solution_hydrogens     geom
_atom_sites_solution_primary     direct
_atom_sites_solution_secondary     difmap
_refine_ls_shift/su_max     0.001
_refine_ls_shift/su_mean     0.000
_refine_diff_density_max     0.211
_refine_diff_density_min     -0.163
_refine_ls_extinction_method     'SHELXL97 (Sheldrick, 2008)'
_refine_ls_extinction_coef     0.033(2)
_refine_ls_extinction_expression
                                  'Fc^*^=kFc[1+0.001xFc^2^\l^3^/sin(2\q)]^-1/4^'
loop_
    _atom_type_symbol
    _atom_type_description
    _atom_type_scat_dispersion_real
    _atom_type_scat_dispersion_imag
    _atom_type_scat_source
    'C' 'C' 0.0181 0.0091
                         'International Tables Vol C Tables 4.2.6.8 and 6.1.1.4'
    'H' 'H' 0.0000 0.0000
                         'International Tables Vol C Tables 4.2.6.8 and 6.1.1.4'
    'N' 'N' 0.0311 0.0180
                         'International Tables Vol C Tables 4.2.6.8 and 6.1.1.4'
    'O' 'O' 0.0492 0.0322
                         'International Tables Vol C Tables 4.2.6.8 and 6.1.1.4'
_computing_data_collection     'Crysalis PRO (Agilent, 2011)'
_computing_cell_refinement     'Crysalis PRO (Agilent 2011)'
_computing_data_reduction     'Crysalis PRO (Agilent, 2011)'
_computing_structure_solution     'SHELXS97 (Sheldrick, 2008)'
_computing_structure_refinement     'SHELXL97 (Sheldrick, 2008)'
_computing_molecular_graphics     'DIAMOND (Brandenburg & Putz, 2005)'
_computing_publication_material     'publCIF (Westrip, 2010)'
loop_
    _atom_site_type_symbol
    _atom_site_label
    _atom_site_fract_x
    _atom_site_fract_y
    _atom_site_fract_z
    _atom_site_U_iso_or_equiv
    _atom_site_adp_type
    _atom_site_calc_flag
    _atom_site_refinement_flags
    _atom_site_occupancy
    _atom_site_symmetry_multiplicity
    _atom_site_disorder_assembly
    _atom_site_disorder_group
    O O1 0.72879(9) 0.13355(13) 0.81920(5) 0.0219(2) Uani d . 1 1 . .
    C C2 0.88891(13) 0.0460(2) 0.82084(7) 0.0207(3) Uani d . 1 1 . .
    H H2A 0.8959 -0.0491 0.7734 0.025 Uiso calc R 1 1 . .
    H H2B 0.9608 0.1735 0.8174 0.025 Uiso calc R 1 1 . .
    N N3 0.93877(10) -0.08416(16) 0.89191(5) 0.0191(3) Uani d . 1 1 . .
    C C4 0.84012(13) -0.29037(19) 0.89165(6) 0.0196(3) Uani d . 1 1 . .
    H H4A 0.8583 -0.3650 0.9441 0.023 Uiso calc R 1 1 . .
    H H4B 0.8708 -0.3956 0.8508 0.023 Uiso calc R 1 1 . .
    C C5 0.66601(13) -0.23570(19) 0.87416(6) 0.0189(3) Uani d . 1 1 . .
    C C6 0.54855(13) -0.3874(2) 0.89236(6) 0.0205(3) Uani d . 1 1 . .
    H H6 0.5781 -0.5261 0.9168 0.025 Uiso calc R 1 1 . .
    C C7 0.38861(13) -0.3384(2) 0.87522(7) 0.0220(3) Uani d . 1 1 . .
    C C8 0.34747(13) -0.1288(2) 0.83884(7) 0.0245(3) Uani d . 1 1 . .
    H H8 0.2412 -0.0917 0.8271 0.029 Uiso calc R 1 1 . .
    C C9 0.46154(14) 0.0245(2) 0.81998(7) 0.0232(3) Uani d . 1 1 . .
    H H9 0.4319 0.1630 0.7955 0.028 Uiso calc R 1 1 . .
    C C10 0.62084(13) -0.02829(19) 0.83767(6) 0.0195(3) Uani d . 1 1 . .
    C C11 0.26270(14) -0.5038(2) 0.89513(7) 0.0261(3) Uani d . 1 1 . .
    H H11A 0.2123 -0.5685 0.8458 0.031 Uiso calc R 1 1 . .
    H H11B 0.1856 -0.4250 0.9232 0.031 Uiso calc R 1 1 . .
    H H11C 0.3099 -0.6234 0.9291 0.031 Uiso calc R 1 1 . .
    C C12 0.94008(13) 0.04830(19) 0.96715(6) 0.0205(3) Uani d . 1 1 . .
    H H12A 0.8357 0.0451 0.9858 0.025 Uiso calc R 1 1 . .
    H H12B 0.9662 0.2060 0.9566 0.025 Uiso calc R 1 1 . .
loop_
    _atom_site_aniso_label
    _atom_site_aniso_U_11
    _atom_site_aniso_U_22
    _atom_site_aniso_U_33
    _atom_site_aniso_U_12
    _atom_site_aniso_U_13
    _atom_site_aniso_U_23
    O1 0.0200(4) 0.0209(4) 0.0243(4) 0.0001(3) 0.0000(3) 0.0041(3)
    C2 0.0187(5) 0.0238(6) 0.0194(6) -0.0003(4) 0.0012(4) 0.0010(4)
    N3 0.0195(5) 0.0195(5) 0.0180(5) -0.0007(4) 0.0001(4) -0.0003(4)
    C4 0.0204(6) 0.0183(6) 0.0195(5) 0.0008(4) 0.0001(4) -0.0005(4)
    C5 0.0202(6) 0.0207(6) 0.0155(5) 0.0008(4) 0.0003(4) -0.0030(4)
    C6 0.0238(6) 0.0195(6) 0.0179(5) 0.0005(4) 0.0010(4) -0.0018(4)
    C7 0.0217(6) 0.0251(6) 0.0193(5) -0.0018(5) 0.0028(4) -0.0048(5)
    C8 0.0176(6) 0.0291(7) 0.0263(6) 0.0026(5) 0.0000(4) -0.0029(5)
    C9 0.0234(6) 0.0217(6) 0.0239(6) 0.0035(5) -0.0008(4) 0.0004(5)
    C10 0.0212(6) 0.0209(6) 0.0164(5) -0.0013(4) 0.0012(4) -0.0023(4)
    C11 0.0216(6) 0.0295(7) 0.0275(6) -0.0021(5) 0.0040(5) -0.0023(5)
    C12 0.0205(5) 0.0196(6) 0.0208(6) 0.0012(4) -0.0007(4) -0.0017(4)
_geom_special_details
;
All e.s.d.'s (except the e.s.d. in the dihedral angle between two l.s. planes)
are estimated using the full covariance matrix. The cell e.s.d.'s are taken
into account individually in the estimation of e.s.d.'s in distances, angles
and torsion angles; correlations between e.s.d.'s in cell parameters are only
used when they are defined by crystal symmetry. An approximate (isotropic)
treatment of cell e.s.d.'s is used for estimating e.s.d.'s involving l.s.
planes.
;
loop_
    _geom_bond_atom_site_label_1
    _geom_bond_atom_site_label_2
    _geom_bond_site_symmetry_2
    _geom_bond_distance
    _geom_bond_publ_flag
    O1 C10 . 1.3755(14) y
    O1 C2 . 1.4525(13) y
    C2 N3 . 1.4291(14) no
    C2 H2A . 0.9700 no
    C2 H2B . 0.9700 no
    N3 C12 . 1.4663(14) no
    N3 C4 . 1.4701(14) no
    C4 C5 . 1.5134(15) no
    C4 H4A . 0.9700 no
    C4 H4B . 0.9700 no
    C5 C6 . 1.3926(16) no
    C5 C10 . 1.3928(16) no
    C6 C7 . 1.3905(16) no
    C6 H6 . 0.9300 no
    C7 C8 . 1.3958(18) no
    C7 C11 . 1.5052(16) no
    C8 C9 . 1.3808(17) no
    C8 H8 . 0.9300 ?
    C9 C10 . 1.3910(16) ?
    C9 H9 . 0.9300 ?
    C11 H11A . 0.9600 ?
    C11 H11B . 0.9600 ?
    C11 H11C . 0.9600 ?
    C12 C12 3_757 1.521(2) ?
    C12 H12A . 0.9700 ?
    C12 H12B . 0.9700 ?
loop_
    _geom_angle_atom_site_label_1
    _geom_angle_atom_site_label_2
    _geom_angle_atom_site_label_3
    _geom_angle_site_symmetry_1
    _geom_angle_site_symmetry_3
    _geom_angle
    _geom_angle_publ_flag
    C10 O1 C2 . . 113.49(8) ?
    N3 C2 O1 . . 113.69(8) ?
    N3 C2 H2A . . 108.8 ?
    O1 C2 H2A . . 108.8 ?
    N3 C2 H2B . . 108.8 ?
    O1 C2 H2B . . 108.8 ?
    H2A C2 H2B . . 107.7 ?
    C2 N3 C12 . . 113.12(9) ?
    C2 N3 C4 . . 108.35(8) ?
    C12 N3 C4 . . 113.04(8) ?
    N3 C4 C5 . . 111.94(9) ?
    N3 C4 H4A . . 109.2 ?
    C5 C4 H4A . . 109.2 ?
    N3 C4 H4B . . 109.2 ?
    C5 C4 H4B . . 109.2 ?
    H4A C4 H4B . . 107.9 ?
    C6 C5 C10 . . 118.56(10) ?
    C6 C5 C4 . . 122.21(10) ?
    C10 C5 C4 . . 119.22(10) ?
    C7 C6 C5 . . 122.18(11) ?
    C7 C6 H6 . . 118.9 ?
    C5 C6 H6 . . 118.9 ?
    C6 C7 C8 . . 117.77(10) ?
    C6 C7 C11 . . 121.71(11) ?
    C8 C7 C11 . . 120.52(10) ?
    C9 C8 C7 . . 121.23(10) ?
    C9 C8 H8 . . 119.4 ?
    C7 C8 H8 . . 119.4 ?
    C8 C9 C10 . . 119.98(11) ?
    C8 C9 H9 . . 120.0 ?
    C10 C9 H9 . . 120.0 ?
    O1 C10 C9 . . 117.26(10) ?
    O1 C10 C5 . . 122.45(10) ?
    C9 C10 C5 . . 120.28(11) ?
    C7 C11 H11A . . 109.5 ?
    C7 C11 H11B . . 109.5 ?
    H11A C11 H11B . . 109.5 ?
    C7 C11 H11C . . 109.5 ?
    H11A C11 H11C . . 109.5 ?
    H11B C11 H11C . . 109.5 ?
    N3 C12 C12 . 3_757 110.89(11) ?
    N3 C12 H12A . . 109.5 ?
    C12 C12 H12A 3_757 . 109.5 ?
    N3 C12 H12B . . 109.5 ?
    C12 C12 H12B 3_757 . 109.5 ?
    H12A C12 H12B . . 108.1 ?
loop_
    _geom_hbond_atom_site_label_D
    _geom_hbond_atom_site_label_H
    _geom_hbond_atom_site_label_A
    _geom_hbond_site_symmetry_D
    _geom_hbond_site_symmetry_H
    _geom_hbond_site_symmetry_A
    _geom_hbond_distance_DH
    _geom_hbond_distance_HA
    _geom_hbond_distance_DA
    _geom_hbond_angle_DHA
    _geom_hbond_publ_flag
    C2 H2A O1 . . 2_646 0.97 2.57 3.4250(10)
                                           147 yes
data_global
_journal_date_recd_electronic     2011-07-01
_journal_date_accepted     2011-07-06
_journal_name_full     'Acta Crystallographica, Section E'
_journal_year     2011
_journal_volume     67
_journal_issue      8
_journal_page_first     eo2028
_journal_page_last     eo2028
_journal_paper_category     QO
_journal_coeditor_code     QM2015
_publ_contact_author_name     'Augusto Rivera'
_publ_contact_author_address
;
Departamento de Qu\'imica, Universidad Nacional de Colombia, Ciudad
Universitaria, Bogot\'a, Colombia
;
_publ_contact_author_email     'ariverau@unal.edu.co'
_publ_contact_author_fax     '57-1-3165000'
_publ_contact_author_phone     '57-1-3165000'
_publ_section_title
;
3,3'-(Ethane-1,2-diyl)bis(6-methyl-3,4-dihydro-2<i>H</i>-1,3-benzoxazine)
;
loop_
    _publ_author_name
    _publ_author_footnote
    _publ_author_address
    'Rivera, Augusto' .
;
Departamento de Qu\'imica, Universidad Nacional de Colombia, Ciudad
Universitaria, Bogot\'a, Colombia
;
    'Camacho, Jairo' .
;
Departamento de Qu\'imica, Universidad Nacional de Colombia, Ciudad
Universitaria, Bogot\'a, Colombia
;
    'R\'ios-Motta, Jaime' .
;
Departamento de Qu\'imica, Universidad Nacional de Colombia, Ciudad
Universitaria, Bogot\'a, Colombia
;
    'Pojarov\'a, Michaela' .
;
Institute of Physics, v.v.i, AS CR, Na Slovance 2, 182 21 Prague 8,
Czech Republic
;
    'Du\<sek, Michal' .
;
Institute of Physics, v.v.i, AS CR, Na Slovance 2, 182 21 Prague 8,
Czech Republic
;
_publ_section_abstract
;
The asymmetric unit of the title compound, C~20~H~24~N~2~O~2~, contains one
half-molecule, which is completed by inversion symmetry. In the crystal,
molecular chains are formed through non-classical C---H...O hydrogen bonds,
formed between axial H atoms of the oxazine ring and a O atom of a neighboring
molecule.
;
_publ_section_comment
;
In the title compound, C~20~H~24~N~2~O~2~, the asymmetric unit contains one-half
of the molecule, which is related to the other half by a centre of inversion
located at the mid-point of the central C12---C12<i>a</i> bond (see Fig.1).
The unit cell contains two molecules. Unlike the related
structure Rivera <i>et al.</i> (2010), which crystallized in space
group
C2/c the title compound crystallizes in the P2~1.~/n space group.
The molecule contains two 1,3-benzoxazine units linked by a CH~2~CH~2~ spacer
at the 3 position of heterocyclic ring. The bond lengths and angles are within
normal ranges, whereas the observed C---O bond length [1.376(1) \%A and
1.453(1) \%A] are considerably shortened in relation to related structure
(Rivera <i>et al.</i>, 2010) [1.421(2) \%A and 1.529(2) \%A]. The C---N
bond
length [1.429(1) \%A] in the N---CH~2~---O segment is more agreement with the
typical than the related structure (Rivera <i>et al.</i>, 2010)
[1.369(2)
\%A]. This information indicates minor influence of the anomeric effect in the
title compound. The heterocyclic ring adopts a cyclohexene-like half chair
conformation. In the crystal structure, molecules are linked by non clasical
intermolecular C---H....O interactions between H2A and O1 of a neighboring
molecule. This establishes crystal packing into 1-D extended chains along
the <i>b</i>-axis (see Fig. 2).
;
_publ_section_acknowledgements
;
We acknowledge the Direcci\'on de Investigaciones, Sede Bogot\'a (DIB) de La
Universidad Nacional de Colombia, for financial support of this work, as well
as the Institutional research plan No. AVOZ10100521 of the Institute of
Physics and the Praemium Academiae project of the Academy of Science of the
Czech Republic.
;
_publ_section_references
;
Agilent  (2011). <i>CrysAlis PRO</i>. Agilent Technologies, Yarnton,
England.
Billmann, J. H. & Dorman, L. C. (1963). <i>J. Med. Chem.</i> <b>6</b>,
701--708.
Brandenburg, K. & Putz, H. (2005). <i>DIAMOND</i>. Crystal Impact GbR,
Bonn, Germany.
Heinisch, L., Wittmann, S., Stoiber, T., Berg, A., Ankel-Fuchs, D. &
Mollmann, U. (2002). <i>J. Med. Chem.</i> <b>45</b>, 3032--3039.
Rivera, A., Gallo, G. I., Gay\'on, M. E. & Joseph-Nathan, P. (1994).
<i>Synth. Commun.</i> <b>24</b>, 2081--2084.
Rivera, A., Rojas, J. J., R\'ios-Motta, J., Du\<sek, M. & Fejfarov\'a,
K. (2010). <i>Acta Cryst.</i> E<b>66</b>, o1134.
Sheldrick, G. M. (2008). <i>Acta Cryst.</i> A<b>64</b>, 112--122.
Westrip, S. P. (2010). <i>J. Appl. Cryst.</i> <b>43</b>, 920--925.
Yaggi, Y., Kiskan, B. & Ghosh, N. N. (2009). <i>J. Polym. Sci. Part A
Polym. Chem.</i> <b>47</b>, 5565--5576.
;
_publ_section_related_literature
;
For the synthesis, see: Rivera <i>et al.</i> (1994). For a related
structure,
see: Rivera <i>et al.</i> (2010). For uses of benzoxazines in polymer
science,
see Yaggi <i>et al.</i> (2009). For the biological activity of
bis-benzoxazine
compounds, see: Billmann & Dorman (1963); Heinisch <i>et al.</i>
(2002).
;
_publ_section_exptl_prep
;
To a stirred solution of 1,3-bis(2'-hydroxy-5'-methyl-benzyl)imidazolidine (1
mmol) in dioxne is added slowly dropwise formaldehyde solution 40% (1 mmol) (8
ml, 0.11 mmol) and the mixture gently warned at 40--42 \%C until a precipitate
appeared. The product was filtered and washed with alcohol and water.
Recrystallization of solid from ethyl acetate gives title compound (yield
82%). <i>M</i>.p. 401--402 K.
;
_publ_section_exptl_refinement
;
All hydrogen atoms were discernible in difference Fourier maps and could be
refined to reasonable geometry. According to common practice H atoms attached
to C atoms were nevertheless kept in ideal positions during the refinement.
The isotropic atomic displacement parameters of hydrogen atoms were evaluated
as 1.2*<i>U</i>~eq~ of the parent atom.
;
