# Supplementary material for: 3,3′-(Ethane-1,2-di­yl)bis­(6-methyl-3,4-dihydro-2H-1,3-benzoxazine)
Source: Acta Crystallogr Sect E Struct Rep Online. 2011 Jul 13;67(Pt 8):o2028. doi: 10.1107/S1600536811027139 (PMC3213478; doi:10.1107/S1600536811027139)
Supplement: Supplementary file 2 [file e-67-o2028-Isup2.hkl]

# 
# h,k,l, Fc-squared, Fo-squared, sigma(Fo-squared) and status flag 
# 
data_I
_shelx_title ' Bog11_17 in P2(1)/n' 
_shelx_refln_list_code          4 
_shelx_F_calc_maximum       69.58 
_exptl_crystal_F_000       348.00 
_reflns_d_resolution_high  0.8366 
 
loop_ 
 _symmetry_equiv_pos_as_xyz 
 'x, y, z' 
 '-x+1/2, y+1/2, -z+1/2' 
 '-x, -y, -z' 
 'x-1/2, -y-1/2, z-1/2' 
 
_cell_length_a     8.5042 
_cell_length_b     5.8558 
_cell_length_c    16.5519 
_cell_angle_alpha  90.000 
_cell_angle_beta   95.899 
_cell_angle_gamma  90.000 
 
_shelx_F_squared_multiplier     1.000 
 
loop_ 
 _refln_index_h 
 _refln_index_k 
 _refln_index_l 
 _refln_F_squared_calc 
 _refln_F_squared_meas 
 _refln_F_squared_sigma 
 _refln_observed_status 
   2   0   0        1.44        0.68      0.21 o 
   4   0   0      340.05      386.17      5.13 o 
   6   0   0      187.47      199.13      1.17 o 
   8   0   0        0.96        2.03      0.15 o 
  10   0   0      310.55      384.35      1.86 o 
   1   1   0     1038.88      912.58     11.95 o 
   2   1   0      319.40      294.48      2.35 o 
   3   1   0      613.69      605.37     17.72 o 
   4   1   0      202.82      199.43      6.48 o 
   5   1   0      338.15      313.47      1.94 o 
   6   1   0       46.30       49.14      0.48 o 
   7   1   0      291.58      308.88      1.31 o 
   8   1   0       24.76       24.09      0.38 o 
   9   1   0        9.12        8.05      0.14 o 
  10   1   0       10.16       13.41      0.35 o 
   0   2   0     2371.99     2252.80     11.57 o 
   1   2   0     1569.44     1565.21     11.09 o 
   2   2   0      556.22      568.58      8.76 o 
   3   2   0      426.73      441.98      3.97 o 
   4   2   0       78.44       75.56      0.43 o 
   5   2   0       11.02       15.16      0.28 o 
   6   2   0      597.82      594.94      4.29 o 
   7   2   0       13.01       10.93      0.15 o 
   8   2   0       10.38        6.55      0.14 o 
   9   2   0       43.31       38.08      0.36 o 
   1   3   0       12.56       20.68      1.13 o 
   2   3   0        6.60        3.10      0.41 o 
   3   3   0      483.94      514.95      3.59 o 
   4   3   0      148.89      128.64      0.57 o 
   5   3   0      114.65      109.02      0.90 o 
   6   3   0        5.26        4.48      0.11 o 
   7   3   0       13.23       13.01      0.16 o 
   8   3   0        2.31        2.32      0.07 o 
   9   3   0        3.54        5.48      0.16 o 
   0   4   0        5.85        2.68      0.12 o 
   1   4   0        1.31        2.81      0.11 o 
   2   4   0        0.91        1.31      0.09 o 
   3   4   0       11.94       11.50      0.26 o 
   4   4   0       32.87       32.89      0.57 o 
   5   4   0        0.23        1.01      0.10 o 
   6   4   0       29.65       26.20      0.28 o 
   7   4   0       48.23       48.15      0.32 o 
   8   4   0        4.65        6.15      0.14 o 
   1   5   0      216.46      211.00      0.86 o 
   2   5   0      544.94      548.09      2.10 o 
   3   5   0       23.17       22.29      0.31 o 
   4   5   0        7.29        7.68      0.17 o 
   5   5   0        2.65        0.69      0.07 o 
   6   5   0       18.88       16.98      0.19 o 
   7   5   0        0.06        0.24      0.04 o 
   0   6   0        2.42        2.84      0.25 o 
   1   6   0       41.84       41.40      0.52 o 
   2   6   0       35.29       34.86      0.40 o 
   3   6   0       14.35       15.51      0.23 o 
   4   6   0        2.77        2.24      0.08 o 
   5   6   0       10.93       13.84      0.17 o 
  -9   0   1      146.05      147.53      1.54 o 
  -7   0   1       57.53       58.31      0.65 o 
  -5   0   1       27.72       24.28      0.37 o 
  -3   0   1     1384.84     1350.70      8.31 o 
  -1   0   1     1919.97     2121.23      6.46 o 
   1   0   1     1921.80     1842.28      6.71 o 
   3   0   1       17.56        9.04      0.69 o 
   5   0   1       89.59       82.13      2.75 o 
   7   0   1        1.91        0.93      0.10 o 
   9   0   1       47.29       43.21      1.15 o 
 -10   1   1       66.31       74.37      0.46 o 
  -9   1   1        4.01        3.84      0.15 o 
  -8   1   1       34.68       27.40      0.30 o 
  -7   1   1      509.37      507.17      3.98 o 
  -6   1   1       25.60       19.94      0.23 o 
  -5   1   1      230.17      249.65      1.78 o 
  -4   1   1      472.58      510.54     24.77 o 
  -3   1   1        0.61        5.55      3.07 o 
  -2   1   1     2315.56     2117.36     63.27 o 
  -1   1   1      644.27      595.11      4.07 o 
   0   1   1     1195.86     1134.12     30.67 o 
   1   1   1       70.01       67.99      0.96 o 
   2   1   1       52.79       55.73      3.04 o 
   3   1   1      201.85      204.22      2.38 o 
   4   1   1     1474.18     1454.20      7.85 o 
   5   1   1       19.32       24.52      0.30 o 
   6   1   1      141.66      128.22      0.77 o 
   7   1   1       10.81        7.28      0.22 o 
   8   1   1      292.74      277.43      1.22 o 
   9   1   1        5.32        6.94      0.12 o 
  -9   2   1       78.60       77.55      0.59 o 
  -8   2   1       35.74       24.20      0.28 o 
  -7   2   1      352.60      348.25      0.91 o 
  -6   2   1        8.56        9.02      0.18 o 
  -5   2   1      119.82      123.50      0.93 o 
  -4   2   1      149.08      163.54      0.90 o 
  -3   2   1      682.98      661.36      5.32 o 
  -2   2   1       91.75       99.96      1.65 o 
  -1   2   1        2.64        7.25      4.33 o 
   0   2   1      876.45      830.43      5.96 o 
   1   2   1      305.92      318.59      3.33 o 
   2   2   1        5.93        8.67      0.52 o 
   3   2   1      781.34      821.91      5.59 o 
   4   2   1       88.17       89.74      0.47 o 
   5   2   1        0.91        1.44      0.07 o 
   6   2   1      533.26      528.69      4.16 o 
   7   2   1       86.44       85.74      0.63 o 
   8   2   1        9.14        9.47      0.18 o 
   9   2   1        0.00        0.14      0.05 o 
  -9   3   1        2.45        3.13      0.39 o 
  -8   3   1       36.93       36.53      0.26 o 
  -7   3   1       68.52       61.70      0.38 o 
  -6   3   1       24.87       21.21      0.20 o 
  -5   3   1       14.80       14.11      0.26 o 
  -4   3   1      265.35      255.57      0.88 o 
  -3   3   1        4.59        7.17      0.12 o 
  -2   3   1      980.25     1008.25     11.26 o 
  -1   3   1      141.42      159.86      2.52 o 
   0   3   1      216.24      231.77      3.08 o 
   1   3   1      257.43      263.67      3.43 o 
   2   3   1      119.01      125.61      2.37 o 
   3   3   1      182.98      187.49      0.67 o 
   4   3   1      297.97      267.60      1.32 o 
   5   3   1      533.89      520.32      4.04 o 
   6   3   1       10.17       10.65      0.15 o 
   7   3   1       66.07       66.29      0.34 o 
   8   3   1        0.12        0.28      0.05 o 
   9   3   1        4.90        5.10      0.22 o 
  -8   4   1        1.89        0.99      0.07 o 
  -7   4   1        1.98        2.30      0.08 o 
  -6   4   1        3.67        7.70      0.15 o 
  -5   4   1      832.08      795.36      3.11 o 
  -4   4   1        0.55        0.75      0.15 o 
  -3   4   1      128.56      131.60      0.64 o 
  -2   4   1       63.83       51.13      0.36 o 
  -1   4   1       17.51       22.66      0.20 o 
   0   4   1       62.47       69.87      0.60 o 
   1   4   1       10.26        9.30      0.14 o 
   2   4   1        0.27        0.12      0.07 o 
   3   4   1      174.38      169.53      1.40 o 
   4   4   1       40.18       39.71      0.49 o 
   5   4   1      696.04      689.57      6.58 o 
   6   4   1        5.83        6.38      0.13 o 
   7   4   1        1.34        0.57      0.07 o 
   8   4   1       15.08       19.99      0.74 o 
  -7   5   1        6.25        5.33      0.16 o 
  -6   5   1       29.68       24.87      0.26 o 
  -5   5   1       47.54       44.64      0.48 o 
  -4   5   1        0.13        0.23      0.08 o 
  -3   5   1      113.05      111.68      0.69 o 
  -2   5   1       12.82        8.22      0.21 o 
  -1   5   1       55.19       52.31      0.38 o 
   0   5   1       39.07       38.31      0.32 o 
   1   5   1      124.34      128.01      0.59 o 
   2   5   1      388.66      413.56      1.49 o 
   3   5   1       25.93       28.21      0.32 o 
   4   5   1        2.56        3.34      0.12 o 
   5   5   1       37.17       30.03      0.28 o 
   6   5   1        2.03        1.89      0.08 o 
   7   5   1        0.14        0.34      0.10 o 
  -5   6   1        0.22        0.35      0.06 o 
  -4   6   1       60.96       62.16      0.41 o 
  -3   6   1       50.85       50.23      0.40 o 
  -2   6   1       95.83       96.70      0.65 o 
  -1   6   1      168.31      170.37      1.26 o 
   0   6   1        0.00       -0.09      0.09 o 
   1   6   1        0.30        0.43      0.11 o 
   2   6   1      415.35      405.81      2.96 o 
   3   6   1       35.82       29.15      0.27 o 
   4   6   1        9.70       12.30      0.15 o 
   5   6   1       49.45       57.64      0.48 o 
 -10   0   2       22.87       23.60      0.33 o 
  -8   0   2       64.87       65.41      0.89 o 
  -6   0   2       23.16       18.85      0.52 o 
  -4   0   2      628.21      696.48      6.69 o 
   0   0   2      618.04      675.52      5.55 o 
   2   0   2     1039.06      958.33      6.12 o 
   4   0   2      337.18      347.18      5.04 o 
   6   0   2       53.03       56.77      0.43 o 
   8   0   2      263.70      235.17      1.41 o 
 -10   1   2       41.35       48.56      0.37 o 
  -9   1   2       54.16       55.01      0.38 o 
  -8   1   2       43.90       35.71      0.35 o 
  -7   1   2      974.55      958.97      6.84 o 
  -6   1   2      470.79      467.25      2.47 o 
  -5   1   2      290.58      286.07      0.74 o 
  -4   1   2     1571.63     1747.11      8.07 o 
  -3   1   2       18.58       22.80      0.74 o 
  -2   1   2       87.43       94.40      0.95 o 
   0   1   2     4581.92     4216.66    108.71 o 
   1   1   2      164.91      144.80      1.06 o 
   2   1   2        9.66       12.37      0.52 o 
   3   1   2       47.53       54.67      2.84 o 
   4   1   2      773.12      818.53     25.25 o 
   5   1   2       19.87       15.13      0.18 o 
   6   1   2       92.48       98.79      0.45 o 
   7   1   2      208.58      197.80      0.92 o 
   8   1   2       12.26        6.75      0.14 o 
   9   1   2       10.66       13.22      0.18 o 
  -9   2   2        2.84        3.82      0.11 o 
  -8   2   2       40.66       45.12      0.45 o 
  -7   2   2      154.19      155.64      0.73 o 
  -6   2   2      114.52      109.70      0.48 o 
  -5   2   2        0.50        0.83      0.06 o 
  -4   2   2      257.56      247.20      1.37 o 
  -3   2   2     1665.86     1757.89     15.26 o 
  -2   2   2        0.06        0.15      0.14 o 
  -1   2   2        0.28        1.56      0.36 o 
   0   2   2       33.21       27.84      0.83 o 
   1   2   2      850.46      853.36      4.86 o 
   2   2   2       51.29       50.75      1.25 o 
   3   2   2       85.64      100.59      1.95 o 
   4   2   2        2.49        3.10      0.10 o 
   5   2   2        0.09        0.36      0.05 o 
   6   2   2      343.33      344.24      1.27 o 
   7   2   2      618.11      633.07      5.89 o 
   8   2   2       34.41       29.20      0.33 o 
   9   2   2       17.59       14.60      0.21 o 
  -9   3   2        0.25        0.27      0.08 o 
  -8   3   2        5.55        6.61      0.15 o 
  -7   3   2        0.49        1.38      0.41 o 
  -6   3   2        1.38        1.00      0.07 o 
  -5   3   2      105.44      106.05      0.45 o 
  -4   3   2       26.58       27.48      0.36 o 
  -3   3   2      141.57      157.16      0.95 o 
  -2   3   2      630.06      657.51     14.37 o 
  -1   3   2      332.18      326.33      5.11 o 
   0   3   2        8.09        2.22      0.36 o 
   1   3   2       18.67       17.08      0.86 o 
   2   3   2      318.62      354.10      3.37 o 
   3   3   2        6.12        5.74      0.12 o 
   4   3   2       10.86        8.36      0.16 o 
   5   3   2       43.18       42.21      0.31 o 
   6   3   2      176.39      173.59      0.87 o 
   7   3   2        0.18        0.75      0.18 o 
   8   3   2       17.74       19.43      0.21 o 
  -8   4   2       10.62       11.78      0.17 o 
  -7   4   2        6.30        7.63      0.14 o 
  -6   4   2      216.18      198.58      1.66 o 
  -5   4   2      304.12      327.67      2.18 o 
  -4   4   2      101.18      106.44      0.53 o 
  -3   4   2       63.86       61.99      0.40 o 
  -2   4   2      471.53      471.56      1.92 o 
  -1   4   2       22.51       18.23      0.18 o 
   0   4   2       25.33       25.23      0.22 o 
   1   4   2        3.28        3.48      0.11 o 
   2   4   2        9.70        9.90      0.18 o 
   3   4   2        8.44        8.41      0.35 o 
   4   4   2        1.35        1.21      0.09 o 
   5   4   2       20.65       22.18      0.25 o 
   6   4   2      312.58      309.21      1.58 o 
   7   4   2       19.37       18.26      0.21 o 
   8   4   2       24.35       27.56      0.49 o 
  -7   5   2       29.85       30.28      0.37 o 
  -6   5   2       27.20       21.92      0.24 o 
  -5   5   2       13.44       11.55      0.22 o 
  -4   5   2       66.03       68.03      0.43 o 
  -3   5   2        6.20        9.37      0.19 o 
  -2   5   2      256.24      266.58      1.04 o 
  -1   5   2       13.40       16.36      0.39 o 
   0   5   2        0.88        0.34      0.09 o 
   1   5   2       13.34       13.03      0.21 o 
   2   5   2       37.20       40.64      0.47 o 
   3   5   2        9.47        8.70      0.21 o 
   4   5   2        0.36        0.84      0.09 o 
   5   5   2        2.46        1.73      0.08 o 
   6   5   2        0.00        0.15      0.05 o 
  -5   6   2       38.47       40.20      0.34 o 
  -4   6   2       23.73       23.66      0.23 o 
  -3   6   2       62.48       63.07      0.46 o 
  -2   6   2        0.08        0.50      0.07 o 
  -1   6   2       11.00        9.82      0.23 o 
   0   6   2       27.57       25.66      0.46 o 
   1   6   2      316.05      318.00      1.47 o 
   2   6   2       43.10       41.38      0.44 o 
   3   6   2       42.84       45.34      0.30 o 
   4   6   2       14.52       15.16      0.18 o 
   5   6   2        3.37        4.01      0.26 o 
  -9   0   3        8.59        9.56      0.32 o 
  -7   0   3      630.40      642.34      5.59 o 
  -5   0   3      236.39      237.37      1.38 o 
  -3   0   3      915.01      880.42      6.19 o 
  -1   0   3     4362.80     3663.35     12.18 o 
   1   0   3     2729.08     2552.68    140.99 o 
   3   0   3     3765.05     3699.43     16.39 o 
   5   0   3       20.48       21.37      0.27 o 
   7   0   3      773.50      724.48      6.72 o 
   9   0   3        0.15        0.36      0.08 o 
 -10   1   3       39.52       44.49      0.44 o 
  -9   1   3       22.81       19.59      0.23 o 
  -8   1   3       25.71       24.41      0.29 o 
  -7   1   3      265.79      253.96      1.35 o 
  -6   1   3      224.53      237.51      0.75 o 
  -5   1   3        0.02        0.51      0.05 o 
  -4   1   3      966.08     1015.71     12.16 o 
  -3   1   3      178.68      181.01      1.62 o 
  -2   1   3       50.04       52.56      0.73 o 
  -1   1   3      570.50      571.32      4.19 o 
   0   1   3     3147.69     3079.42      7.93 o 
   1   1   3        1.67        1.32      0.13 o 
   2   1   3        5.08        4.61      0.34 o 
   3   1   3      329.77      298.67      5.25 o 
   4   1   3      120.83      124.79      2.30 o 
   5   1   3        6.04        7.25      0.21 o 
   6   1   3      170.11      146.36      1.24 o 
   7   1   3      150.50      144.84      0.74 o 
   8   1   3      159.79      144.87      0.61 o 
   9   1   3        0.04        0.19      0.05 o 
  -9   2   3       51.58       60.40      0.34 o 
  -8   2   3        1.33        0.66      0.09 o 
  -7   2   3        0.07        0.15      0.06 o 
  -6   2   3      163.26      146.60      0.53 o 
  -5   2   3      243.55      253.56      0.59 o 
  -4   2   3       16.52       15.04      0.17 o 
  -3   2   3     1152.87     1318.77     16.80 o 
  -2   2   3       26.05       28.41      0.61 o 
  -1   2   3       94.00       91.99      1.48 o 
   0   2   3       51.05       50.93      0.78 o 
   1   2   3     1068.41     1072.30     20.95 o 
   2   2   3       74.20       74.98      1.69 o 
   3   2   3       85.34       71.80      1.68 o 
   4   2   3      130.19      129.60      0.75 o 
   5   2   3      103.15       95.54      0.43 o 
   6   2   3      366.59      355.57      1.11 o 
   7   2   3        6.84        8.52      0.24 o 
   8   2   3        6.75        5.02      0.13 o 
   9   2   3        0.08        0.02      0.05 o 
  -9   3   3        2.31        0.13      0.05 o 
  -8   3   3        2.43        2.47      0.10 o 
  -7   3   3       17.03       13.02      0.19 o 
  -6   3   3       76.84       65.43      0.46 o 
  -5   3   3      199.40      177.70      0.63 o 
  -4   3   3      264.36      257.15      0.65 o 
  -3   3   3      193.40      210.78      0.68 o 
  -2   3   3      221.21      220.02      1.43 o 
  -1   3   3      256.92      239.59      3.23 o 
   0   3   3        3.52        7.55      0.59 o 
   1   3   3      216.50      245.17      3.26 o 
   2   3   3     1035.21     1071.84     10.89 o 
   3   3   3      348.89      360.96      1.77 o 
   4   3   3      377.51      351.29      1.27 o 
   5   3   3      280.35      272.36      2.04 o 
   6   3   3       48.05       46.32      0.36 o 
   7   3   3       34.26       31.64      0.27 o 
   8   3   3       45.71       52.78      0.44 o 
  -8   4   3       22.26       24.04      0.24 o 
  -7   4   3        4.21        4.72      0.12 o 
  -6   4   3       24.78       24.55      0.27 o 
  -5   4   3      232.07      222.55      1.04 o 
  -4   4   3        7.38        5.82      0.15 o 
  -3   4   3       62.07       64.59      0.41 o 
  -2   4   3        6.41        8.43      0.19 o 
  -1   4   3       48.36       49.17      0.46 o 
   0   4   3      111.73      117.19      0.87 o 
   1   4   3        0.85        1.01      0.05 o 
   2   4   3        0.24        0.26      0.07 o 
   3   4   3       74.60       79.00      0.76 o 
   4   4   3       78.26       75.08      0.57 o 
   5   4   3      136.83      132.19      0.68 o 
   6   4   3       30.22       29.77      0.33 o 
   7   4   3        2.93        2.67      0.10 o 
  -7   5   3        4.62        4.26      0.14 o 
  -6   5   3       60.90       63.83      0.46 o 
  -5   5   3        1.25        0.51      0.11 o 
  -4   5   3        0.50        0.25      0.07 o 
  -3   5   3        5.56        6.45      0.16 o 
  -2   5   3      556.76      563.17      2.62 o 
  -1   5   3      479.99      486.06      1.19 o 
   0   5   3       12.36       12.16      0.21 o 
   1   5   3      238.92      219.18      0.85 o 
   2   5   3       18.93       13.01      0.28 o 
   3   5   3       14.28       12.38      0.28 o 
   4   5   3       18.87       19.37      0.24 o 
   5   5   3       30.65       35.47      0.27 o 
   6   5   3       23.54       25.59      0.24 o 
  -5   6   3       67.08       82.04      0.60 o 
  -4   6   3       31.38       34.43      0.26 o 
  -3   6   3       21.09       18.85      0.20 o 
  -2   6   3      107.41      104.29      0.69 o 
  -1   6   3        9.99       11.30      0.18 o 
   0   6   3        0.23        0.23      0.08 o 
   1   6   3      251.36      266.02      1.11 o 
   2   6   3      331.29      352.56      1.28 o 
   3   6   3       11.54       13.58      0.18 o 
   4   6   3       16.74       19.38      0.20 o 
 -10   0   4      111.26      142.78      1.13 o 
  -8   0   4      213.42      211.76      3.16 o 
  -6   0   4       70.67       74.64      0.77 o 
  -4   0   4        5.62        5.60      0.58 o 
  -2   0   4      224.63      195.44      2.03 o 
   2   0   4      198.72      172.08      2.57 o 
   4   0   4      923.08     1037.01      9.31 o 
   6   0   4      102.30       95.97      0.66 o 
   8   0   4       63.03       53.34      0.54 o 
 -10   1   4        0.45        0.28      0.07 o 
  -9   1   4        0.53        0.48      0.08 o 
  -8   1   4        2.88        4.13      0.17 o 
  -7   1   4      776.47      799.96      4.87 o 
  -6   1   4      168.10      174.87      1.09 o 
  -5   1   4      242.19      240.94      0.74 o 
  -4   1   4      220.20      243.39      2.20 o 
  -3   1   4      143.57      158.06      1.52 o 
  -2   1   4      162.66      148.65      2.05 o 
  -1   1   4      241.21      240.73      1.23 o 
   0   1   4      672.92      650.78      3.81 o 
   1   1   4        8.65        7.31      0.28 o 
   2   1   4      662.14      637.75      4.44 o 
   3   1   4      394.33      392.26     15.69 o 
   4   1   4       62.48       64.09      0.69 o 
   5   1   4       80.52       85.13      0.72 o 
   6   1   4        3.40        3.63      0.11 o 
   7   1   4       53.58       42.51      0.34 o 
   8   1   4        5.93        4.73      0.11 o 
   9   1   4       10.24        9.58      0.15 o 
  -9   2   4       75.57       79.55      0.44 o 
  -8   2   4      105.29       87.65      0.75 o 
  -7   2   4       16.74       16.23      0.24 o 
  -6   2   4      227.20      224.00      1.12 o 
  -5   2   4       89.90      107.78      0.61 o 
  -4   2   4      244.82      210.05      1.72 o 
  -3   2   4      226.75      227.64      2.56 o 
  -2   2   4       61.15       66.44      0.98 o 
  -1   2   4       15.26       22.22      0.57 o 
   0   2   4       17.01       22.84      0.91 o 
   1   2   4      110.30      102.34      1.17 o 
   2   2   4        0.05        1.83      0.29 o 
   3   2   4      188.79      194.38      2.85 o 
   4   2   4      185.80      188.49      1.54 o 
   5   2   4      320.74      305.22      0.94 o 
   6   2   4      239.04      236.25      0.90 o 
   7   2   4      216.08      209.37      1.41 o 
   8   2   4        5.49        4.31      0.12 o 
   9   2   4        0.55        0.44      0.06 o 
  -9   3   4       30.15       40.56      0.90 o 
  -8   3   4        2.42        1.66      0.11 o 
  -7   3   4       10.96        8.85      0.17 o 
  -6   3   4       12.69        9.15      0.18 o 
  -5   3   4       80.99       80.84      0.37 o 
  -4   3   4      123.67      125.66      0.46 o 
  -3   3   4       12.20        9.48      0.15 o 
  -2   3   4      114.11      110.43      1.02 o 
  -1   3   4      426.51      474.42      9.32 o 
   0   3   4      114.35       94.83      1.99 o 
   1   3   4        6.81       14.06      0.19 o 
   2   3   4       46.03       51.15      0.30 o 
   3   3   4      537.93      580.08      3.91 o 
   4   3   4       65.24       61.08      0.46 o 
   5   3   4     1060.16     1049.93      2.66 o 
   6   3   4      125.15      122.90      0.58 o 
   7   3   4       82.25       81.54      0.51 o 
   8   3   4        0.04        0.58      0.06 o 
  -8   4   4        0.63        0.83      0.06 o 
  -7   4   4       85.27       81.45      0.51 o 
  -6   4   4      193.22      180.00      1.07 o 
  -5   4   4        4.45        5.33      0.14 o 
  -4   4   4        2.82        2.70      0.13 o 
  -3   4   4       13.09       12.49      0.18 o 
  -2   4   4      317.78      322.71      1.34 o 
  -1   4   4       59.25       68.88      0.39 o 
   0   4   4        6.72        5.80      0.11 o 
   1   4   4        0.35        1.06      0.06 o 
   2   4   4      114.05      119.94      0.76 o 
   3   4   4      202.43      200.70      1.02 o 
   4   4   4        3.25        3.35      0.15 o 
   5   4   4      110.02      104.48      0.60 o 
   6   4   4        5.47        5.74      0.16 o 
   7   4   4        9.84       10.30      0.15 o 
  -6   5   4      241.75      253.90      1.16 o 
  -5   5   4      130.91      143.77      0.72 o 
  -4   5   4        5.82        6.29      0.15 o 
  -3   5   4       27.69       27.52      0.32 o 
  -2   5   4        5.62        6.02      0.15 o 
  -1   5   4      140.91      141.13      0.87 o 
   0   5   4        8.89        6.82      0.15 o 
   1   5   4      145.68      150.91      0.69 o 
   2   5   4      174.37      172.53      0.98 o 
   3   5   4       51.24       55.49      0.35 o 
   4   5   4      229.72      238.96      0.88 o 
   5   5   4      133.17      132.34      0.59 o 
   6   5   4       10.04        7.86      0.17 o 
  -4   6   4       20.82       17.37      0.18 o 
  -3   6   4        0.36        0.15      0.07 o 
  -2   6   4       19.82       24.12      0.28 o 
  -1   6   4        1.20        1.92      0.38 o 
   0   6   4        0.36        0.26      0.10 o 
   1   6   4       68.46       64.80      0.43 o 
   2   6   4       21.26       18.69      0.22 o 
   3   6   4      121.42      115.48      0.72 o 
   4   6   4       17.77       18.87      0.22 o 
  -9   0   5       47.23       50.07      0.47 o 
  -7   0   5       48.81       45.77      0.58 o 
  -5   0   5       24.26       27.00      0.30 o 
  -3   0   5      134.40      121.09      2.02 o 
  -1   0   5      111.07      114.22      2.17 o 
   1   0   5      272.75      245.66      2.08 o 
   3   0   5      113.02      139.55      2.93 o 
   5   0   5      303.95      285.31      3.89 o 
   7   0   5       38.33       39.66      0.49 o 
   9   0   5       18.83       21.76      0.22 o 
  -9   1   5        3.52        2.99      0.10 o 
  -8   1   5        3.63        4.73      0.22 o 
  -7   1   5      419.95      416.82      1.39 o 
  -6   1   5      130.37      119.66      0.61 o 
  -5   1   5        5.58        8.66      0.13 o 
  -4   1   5       26.10       26.62      0.73 o 
  -3   1   5      425.79      502.47      3.31 o 
  -2   1   5       14.58       12.58      0.33 o 
  -1   1   5     3011.47     3376.97     70.42 o 
   1   1   5      672.27      689.42      3.24 o 
   2   1   5      338.37      348.53     10.02 o 
   3   1   5      290.98      304.63     12.78 o 
   4   1   5       18.76       18.29      0.19 o 
   5   1   5       77.87       84.08      0.53 o 
   6   1   5       44.90       44.93      0.33 o 
   7   1   5        0.74        0.16      0.05 o 
   8   1   5      255.55      237.58      0.86 o 
   9   1   5       19.71       18.74      0.18 o 
  -9   2   5       17.17       18.10      0.21 o 
  -8   2   5      100.94       89.66      0.86 o 
  -7   2   5      140.70      144.73      1.05 o 
  -6   2   5        6.01        5.51      0.15 o 
  -5   2   5       78.09       85.93      0.41 o 
  -4   2   5     1327.47     1353.92      6.64 o 
  -3   2   5      296.85      299.23      2.89 o 
  -2   2   5        3.41        4.17      0.38 o 
  -1   2   5        0.06        0.05      0.10 o 
   0   2   5        1.12        1.53      0.18 o 
   1   2   5       74.61       91.91      1.27 o 
   2   2   5      105.16      105.05      3.76 o 
   3   2   5        6.74        6.84      0.18 o 
   4   2   5      430.32      421.50      2.54 o 
   5   2   5       71.04       67.10      0.34 o 
   6   2   5      316.09      320.46      1.24 o 
   7   2   5      222.07      228.74      1.17 o 
   8   2   5        0.16        0.44      0.06 o 
   9   2   5       13.82       15.96      0.21 o 
  -9   3   5       17.42       16.49      0.22 o 
  -8   3   5       29.16       30.47      0.37 o 
  -7   3   5       18.87       17.30      0.27 o 
  -6   3   5       54.12       47.74      0.39 o 
  -5   3   5      215.14      203.35      0.67 o 
  -4   3   5       14.21       15.81      0.20 o 
  -3   3   5        3.14        3.62      0.09 o 
  -2   3   5       64.32       62.40      0.68 o 
  -1   3   5       53.04       48.83      0.35 o 
   0   3   5        6.54        6.34      0.10 o 
   1   3   5       69.64       59.98      0.34 o 
   2   3   5       16.79       16.44      0.20 o 
   3   3   5      255.46      255.59      0.66 o 
   4   3   5        4.76        4.27      0.10 o 
   5   3   5      675.48      668.10      2.37 o 
   6   3   5        1.33        1.59      0.07 o 
   7   3   5      115.22      117.05      0.53 o 
   8   3   5        7.32        7.73      0.14 o 
  -8   4   5        8.46        7.37      0.13 o 
  -7   4   5       12.10       13.77      0.21 o 
  -6   4   5       47.41       62.43      0.53 o 
  -5   4   5      623.67      602.44      3.75 o 
  -4   4   5       78.02       79.65      0.47 o 
  -3   4   5      275.97      260.66      1.09 o 
  -2   4   5      566.01      528.84      3.50 o 
  -1   4   5       74.93       80.76      0.47 o 
   0   4   5       87.93       81.05      0.40 o 
   1   4   5        6.12        6.01      0.12 o 
   2   4   5      593.00      578.09      3.00 o 
   3   4   5        5.52        6.02      0.12 o 
   4   4   5       19.66       18.92      0.30 o 
   5   4   5      215.04      214.42      0.84 o 
   6   4   5        5.36        5.38      0.15 o 
   7   4   5       48.23       45.65      0.49 o 
  -6   5   5       45.06       47.25      0.32 o 
  -5   5   5       27.36       25.48      0.22 o 
  -4   5   5       16.42       14.94      0.18 o 
  -3   5   5        9.21        9.82      0.17 o 
  -2   5   5      113.83      111.19      0.74 o 
  -1   5   5        4.57        3.87      0.10 o 
   0   5   5      109.15      111.51      0.55 o 
   1   5   5       57.05       60.68      0.80 o 
   2   5   5       59.72       58.65      0.55 o 
   3   5   5      280.11      282.31      0.99 o 
   4   5   5        0.67        1.07      0.31 o 
   5   5   5       43.99       43.88      0.33 o 
   6   5   5        6.38        6.28      0.15 o 
  -4   6   5        0.02        0.22      0.06 o 
  -3   6   5       16.76       18.42      0.20 o 
  -2   6   5       10.89       12.21      0.20 o 
  -1   6   5       12.34       12.61      0.19 o 
   0   6   5       18.99       16.18      0.20 o 
   1   6   5        9.74        8.97      0.21 o 
   2   6   5        3.92        7.37      0.14 o 
   3   6   5        7.23        4.49      0.12 o 
   4   6   5       27.65       32.57      0.27 o 
  -8   0   6      516.85      532.00      1.99 o 
  -6   0   6       37.96       37.13      0.52 o 
  -4   0   6       15.37       13.73      1.06 o 
  -2   0   6       21.06       25.36      1.22 o 
   0   0   6     1687.28     1742.86     25.54 o 
   2   0   6      157.37      162.14      2.99 o 
   4   0   6      495.10      510.35      1.88 o 
   6   0   6       46.35       43.79      0.52 o 
   8   0   6        3.22        2.76      0.12 o 
  -9   1   6        0.22        0.26      0.07 o 
  -8   1   6       30.43       30.75      0.33 o 
  -7   1   6       76.75       75.15      0.51 o 
  -6   1   6       54.98       55.03      0.41 o 
  -5   1   6       65.20       50.36      0.48 o 
  -4   1   6      403.40      409.51      1.64 o 
  -3   1   6       25.54       18.04      0.67 o 
  -2   1   6        1.54        2.20      0.20 o 
  -1   1   6      891.20      981.13      8.88 o 
   0   1   6     4841.97     5166.95     10.57 o 
   1   1   6      854.89      870.88      3.80 o 
   2   1   6       10.56       14.21      0.86 o 
   3   1   6        1.38        0.99      0.09 o 
   4   1   6        1.10        2.18      0.07 o 
   5   1   6       17.74       20.29      0.34 o 
   6   1   6        4.66        4.37      0.11 o 
   7   1   6        0.16        0.67      0.08 o 
   8   1   6        2.65        1.85      0.07 o 
   9   1   6        6.70       10.61      0.16 o 
  -9   2   6       13.35        9.86      0.13 o 
  -8   2   6       13.91       14.91      0.24 o 
  -7   2   6        0.68        0.94      0.11 o 
  -6   2   6        1.51        2.13      0.27 o 
  -5   2   6      268.53      262.83      1.13 o 
  -4   2   6       42.30       35.84      0.28 o 
  -3   2   6      362.36      375.05      1.73 o 
  -2   2   6      475.86      494.76      6.15 o 
  -1   2   6        0.20        0.23      0.16 o 
   0   2   6      377.10      400.64      3.50 o 
   1   2   6     2299.42     2454.51     32.42 o 
   2   2   6        0.02        1.14      0.26 o 
   3   2   6       40.35       50.77      0.32 o 
   4   2   6      620.67      583.87      1.34 o 
   5   2   6       93.25       93.43      0.55 o 
   6   2   6       57.84       62.30      0.45 o 
   7   2   6      139.44      148.94      0.70 o 
   8   2   6        5.60        6.25      0.12 o 
  -8   3   6        0.29        1.15      0.09 o 
  -7   3   6       53.20       51.54      0.70 o 
  -6   3   6      151.57      133.98      0.71 o 
  -5   3   6       35.58       30.89      0.28 o 
  -4   3   6       75.39       66.48      0.38 o 
  -3   3   6      100.31       94.78      0.76 o 
  -2   3   6      191.65      178.68      1.44 o 
  -1   3   6       91.14       85.31      0.86 o 
   0   3   6      288.07      290.96      0.86 o 
   1   3   6       22.87       21.08      0.19 o 
   2   3   6      445.73      468.27      2.70 o 
   3   3   6      368.04      360.99      1.20 o 
   4   3   6      446.42      427.81      1.71 o 
   5   3   6       71.70       71.73      0.46 o 
   6   3   6      342.87      345.36      0.93 o 
   7   3   6        2.12        1.71      0.09 o 
   8   3   6       50.41       59.86      0.38 o 
  -8   4   6       28.56       30.78      0.48 o 
  -7   4   6       16.44       16.84      0.23 o 
  -6   4   6        8.45        7.50      0.16 o 
  -5   4   6       11.37       15.66      0.22 o 
  -4   4   6       49.39       48.37      0.41 o 
  -3   4   6       50.73       47.87      0.39 o 
  -2   4   6     1153.29     1169.69      4.36 o 
  -1   4   6       45.78       39.75      0.30 o 
   0   4   6        2.16        1.99      0.10 o 
   1   4   6      208.10      211.33      1.30 o 
   2   4   6      123.38      140.89      1.54 o 
   3   4   6       15.75       14.76      0.21 o 
   4   4   6       39.07       38.92      0.39 o 
   5   4   6        0.96        1.54      0.09 o 
   6   4   6        0.15        0.34      0.07 o 
   7   4   6       20.62       21.62      0.32 o 
  -6   5   6       13.10       13.41      0.16 o 
  -5   5   6       13.03       13.01      0.17 o 
  -4   5   6       31.09       30.35      0.31 o 
  -3   5   6        0.46        0.86      0.10 o 
  -2   5   6      143.83      149.74      0.57 o 
  -1   5   6        0.35        0.44      0.07 o 
   0   5   6       46.75       48.49      0.40 o 
   1   5   6       87.25       79.74      0.66 o 
   2   5   6      485.72      461.39      1.43 o 
   3   5   6       40.08       41.65      0.39 o 
   4   5   6        0.01        0.25      0.12 o 
   5   5   6       32.50       37.80      0.39 o 
   6   5   6       11.21       12.32      0.24 o 
  -4   6   6       15.12       14.51      0.26 o 
  -3   6   6        2.92        3.58      0.13 o 
  -2   6   6        0.01        0.00      0.09 o 
  -1   6   6       40.26       43.13      0.32 o 
   0   6   6       48.25       46.34      0.35 o 
   1   6   6      135.17      138.27      0.64 o 
   2   6   6      102.08      107.31      0.96 o 
   3   6   6       40.98       43.91      0.33 o 
  -9   0   7        1.09        1.37      0.13 o 
  -7   0   7     2251.32     2274.78     25.19 o 
  -5   0   7      210.31      212.68      1.90 o 
  -3   0   7        3.77        1.50      0.41 o 
  -1   0   7        1.08        2.23      0.42 o 
   1   0   7     1113.36     1128.92     13.25 o 
   3   0   7     1498.65     1519.43      7.14 o 
   5   0   7        0.98        0.27      0.10 o 
   7   0   7      621.76      583.74      1.86 o 
  -9   1   7       63.59       66.48      0.84 o 
  -8   1   7       17.07       19.24      0.28 o 
  -7   1   7      111.70      113.27      0.68 o 
  -6   1   7        0.75        0.78      0.06 o 
  -5   1   7       26.56       26.98      0.26 o 
  -4   1   7       40.44       40.71      0.22 o 
  -3   1   7       60.75       62.53      1.57 o 
  -2   1   7       48.36       41.21      1.20 o 
  -1   1   7       29.45       34.56      0.87 o 
   0   1   7      137.15      138.91      2.00 o 
   1   1   7       28.28       34.95      1.16 o 
   2   1   7      163.87      143.35      1.09 o 
   3   1   7       19.12       20.91      0.22 o 
   4   1   7       27.98       28.04      0.28 o 
   5   1   7       28.28       30.82      0.25 o 
   6   1   7       51.31       48.16      0.31 o 
   7   1   7        2.22        2.40      0.08 o 
   8   1   7        7.97        7.41      0.12 o 
  -9   2   7        3.13        2.53      0.09 o 
  -8   2   7        4.13        3.49      0.12 o 
  -7   2   7       61.21       56.71      0.53 o 
  -6   2   7      158.91      153.54      0.78 o 
  -5   2   7      111.58      107.54      0.43 o 
  -4   2   7      263.59      263.47      1.20 o 
  -3   2   7       41.81       46.62      0.44 o 
  -2   2   7       54.71       56.47      0.66 o 
  -1   2   7      880.23      910.68      3.83 o 
   0   2   7      211.48      210.14      2.82 o 
   1   2   7      416.75      448.73      3.25 o 
   2   2   7        9.71       11.51      0.26 o 
   3   2   7        1.25        1.34      0.05 o 
   4   2   7      247.76      233.64      1.00 o 
   5   2   7      308.58      309.62      1.71 o 
   6   2   7      221.54      233.73      0.87 o 
   7   2   7       39.27       40.59      0.40 o 
   8   2   7       51.28       56.33      0.39 o 
  -8   3   7        3.19        3.65      0.13 o 
  -7   3   7       30.12       34.49      0.44 o 
  -6   3   7      172.83      153.85      0.74 o 
  -5   3   7       47.22       51.60      0.35 o 
  -4   3   7       35.80       38.51      0.34 o 
  -3   3   7       31.66       29.18      0.45 o 
  -2   3   7        0.11        0.76      0.08 o 
  -1   3   7       45.17       45.14      0.28 o 
   0   3   7       48.35       57.11      0.27 o 
   1   3   7      256.32      275.02      0.98 o 
   2   3   7       34.70       40.22      0.25 o 
   3   3   7       18.13       20.88      0.20 o 
   4   3   7      162.98      157.79      0.76 o 
   5   3   7      250.74      256.51      2.04 o 
   6   3   7      604.66      598.51      1.71 o 
   7   3   7       16.15       17.38      0.21 o 
   8   3   7       80.77      100.05      1.05 o 
  -7   4   7        4.91        5.25      0.11 o 
  -6   4   7       20.19       17.15      0.23 o 
  -5   4   7       12.81       12.21      0.19 o 
  -4   4   7       49.59       46.07      0.41 o 
  -3   4   7      155.53      162.66      0.87 o 
  -2   4   7      110.14      106.48      0.79 o 
  -1   4   7        1.53        1.73      0.20 o 
   0   4   7      431.99      420.53      2.49 o 
   1   4   7        2.17        3.41      0.10 o 
   2   4   7      105.30      102.32      0.47 o 
   3   4   7       76.86       80.08      0.46 o 
   4   4   7       42.41       39.20      0.34 o 
   5   4   7       32.72       32.15      0.35 o 
   6   4   7        8.31        7.65      0.18 o 
   7   4   7        6.20        6.16      0.22 o 
  -6   5   7      138.01      136.22      0.89 o 
  -5   5   7      262.27      274.40      1.10 o 
  -4   5   7       35.13       37.76      0.30 o 
  -3   5   7        3.27        3.88      0.14 o 
  -2   5   7      116.32      109.93      0.71 o 
  -1   5   7      437.51      433.77      1.07 o 
   0   5   7        0.87        1.08      0.09 o 
   1   5   7       21.56       24.29      0.32 o 
   2   5   7      176.30      158.13      0.77 o 
   3   5   7       51.37       45.77      0.48 o 
   4   5   7       21.00       22.23      0.32 o 
   5   5   7        2.56        4.14      0.16 o 
  -4   6   7        0.42        0.36      0.09 o 
  -3   6   7        2.00        2.28      0.11 o 
  -2   6   7       56.53       60.06      0.54 o 
  -1   6   7       75.25       80.44      0.82 o 
   0   6   7       55.80       57.12      0.37 o 
   1   6   7      147.54      157.03      0.70 o 
   2   6   7      356.41      357.58      1.61 o 
   3   6   7        1.34        2.05      0.12 o 
  -8   0   8        1.14        1.70      0.10 o 
  -6   0   8      117.82      127.52      1.06 o 
  -4   0   8        1.98        1.75      0.08 o 
  -2   0   8       35.58       25.60      1.42 o 
   0   0   8        1.64        9.89      0.86 o 
   2   0   8       13.59       15.16      3.36 o 
   4   0   8      595.78      620.36      6.26 o 
   6   0   8       10.21       12.67      0.24 o 
   8   0   8      253.56      235.15      1.20 o 
  -9   1   8       12.18       12.00      0.16 o 
  -8   1   8       51.73       52.39      0.60 o 
  -7   1   8      104.00      100.36      0.55 o 
  -6   1   8      171.37      171.61      1.08 o 
  -5   1   8       19.08       21.14      0.22 o 
  -4   1   8      378.83      404.84      2.27 o 
  -3   1   8      405.93      420.21      3.56 o 
  -2   1   8      179.80      181.76      2.71 o 
  -1   1   8      503.68      530.10      6.97 o 
   0   1   8      303.14      318.41      2.14 o 
   1   1   8      377.03      421.52      1.68 o 
   2   1   8        0.03        0.07      0.06 o 
   3   1   8       71.61       65.67      0.44 o 
   4   1   8       35.68       35.65      0.24 o 
   5   1   8       40.29       39.14      0.33 o 
   6   1   8       15.41       13.39      0.18 o 
   7   1   8       32.50       32.67      0.27 o 
   8   1   8       13.50       15.28      0.19 o 
  -9   2   8       64.46       78.06      0.52 o 
  -8   2   8       23.27       21.62      0.32 o 
  -7   2   8      151.00      146.95      0.80 o 
  -6   2   8       23.96       19.22      0.22 o 
  -5   2   8       37.66       39.33      0.28 o 
  -4   2   8      393.44      386.95      1.30 o 
  -3   2   8        1.11        0.82      0.08 o 
  -2   2   8        0.01        0.16      0.04 o 
  -1   2   8     2292.37     2492.78     26.35 o 
   0   2   8      558.25      566.35      3.26 o 
   1   2   8        7.22        9.12      0.13 o 
   2   2   8       40.60       30.24      0.39 o 
   3   2   8       14.05        9.33      0.13 o 
   4   2   8      153.25      143.07      0.62 o 
   5   2   8      121.41      119.51      0.62 o 
   6   2   8      168.77      170.00      0.93 o 
   7   2   8       90.82       85.43      0.59 o 
   8   2   8       43.12       44.45      0.34 o 
  -8   3   8       58.80       60.99      0.47 o 
  -7   3   8        2.66        3.76      0.15 o 
  -6   3   8      205.15      183.95      0.81 o 
  -5   3   8        9.18        7.97      0.14 o 
  -4   3   8      203.75      196.72      2.24 o 
  -3   3   8      327.16      342.08      3.65 o 
  -2   3   8      580.14      572.76      6.27 o 
  -1   3   8       19.83       19.95      0.18 o 
   0   3   8      115.85      116.64      0.54 o 
   1   3   8        0.20        0.87      0.16 o 
   2   3   8       20.02       21.87      0.21 o 
   3   3   8       64.50       65.44      0.36 o 
   4   3   8        8.65        7.92      0.18 o 
   5   3   8      272.10      270.27      0.92 o 
   6   3   8       63.11       67.54      0.59 o 
   7   3   8       29.38       31.88      0.29 o 
  -7   4   8        9.69        9.70      0.30 o 
  -6   4   8      105.43       95.99      0.63 o 
  -5   4   8       57.10       60.30      0.46 o 
  -4   4   8      147.69      152.38      0.98 o 
  -3   4   8        0.14        0.34      0.07 o 
  -2   4   8      987.95     1003.72      5.28 o 
  -1   4   8      192.83      193.60      0.82 o 
   0   4   8       12.39       10.31      0.19 o 
   1   4   8      242.09      219.35      2.79 o 
   2   4   8      226.99      234.90      1.63 o 
   3   4   8       23.16       22.89      0.24 o 
   4   4   8        0.83        0.84      0.09 o 
   5   4   8       23.52       21.41      0.41 o 
   6   4   8        0.38        0.49      0.11 o 
  -6   5   8       39.77       42.77      0.43 o 
  -5   5   8      153.08      160.23      0.81 o 
  -4   5   8        5.41        5.04      0.12 o 
  -3   5   8      131.07      131.61      0.66 o 
  -2   5   8       75.73       75.34      0.54 o 
  -1   5   8        0.56        0.98      0.09 o 
   0   5   8       49.16       49.46      0.52 o 
   1   5   8       75.63       72.63      0.54 o 
   2   5   8        4.32        3.90      0.13 o 
   3   5   8       10.86       10.86      0.19 o 
   4   5   8       50.41       52.50      0.59 o 
   5   5   8       49.85       54.62      0.98 o 
  -3   6   8       44.43       49.38      0.40 o 
  -2   6   8       13.79       14.85      0.20 o 
  -1   6   8       22.76       25.88      0.33 o 
   0   6   8       35.35       35.42      0.30 o 
   1   6   8       22.12       24.22      0.30 o 
   2   6   8        4.05        2.01      0.09 o 
  -9   0   9       34.24       34.29      1.86 o 
  -7   0   9      302.30      320.52      1.88 o 
  -5   0   9       57.42       55.31      0.42 o 
  -3   0   9       14.74       16.17      0.21 o 
  -1   0   9        6.47        6.68      0.79 o 
   1   0   9      159.46      168.44      3.83 o 
   3   0   9      161.37      157.09      0.87 o 
   5   0   9        1.40        1.35      0.11 o 
   7   0   9       74.75       69.25      0.60 o 
  -9   1   9        5.97        6.41      0.21 o 
  -8   1   9      196.34      194.47      1.23 o 
  -7   1   9      107.21      109.79      0.57 o 
  -6   1   9      170.30      163.79      0.62 o 
  -5   1   9       20.91       21.02      0.22 o 
  -4   1   9       41.71       39.46      0.23 o 
  -3   1   9      112.97      118.83      0.42 o 
  -2   1   9        0.39        0.71      0.11 o 
  -1   1   9     1584.86     1644.45      8.32 o 
   0   1   9     1908.59     1945.06      6.85 o 
   1   1   9      135.67      141.57      1.05 o 
   2   1   9      187.84      180.80      1.16 o 
   3   1   9      179.83      186.09      1.15 o 
   4   1   9       78.85       79.68      0.42 o 
   5   1   9        5.65        4.34      0.12 o 
   6   1   9        8.81        8.68      0.21 o 
   7   1   9      113.20      110.91      0.58 o 
   8   1   9       79.54       74.72      0.51 o 
  -8   2   9        3.38        3.62      0.12 o 
  -7   2   9        6.50        5.68      0.15 o 
  -6   2   9       50.41       47.12      0.34 o 
  -5   2   9       31.44       31.48      0.25 o 
  -4   2   9      350.23      347.66      2.63 o 
  -3   2   9       64.02       72.41      0.82 o 
  -2   2   9      148.43      165.81      0.77 o 
  -1   2   9      175.91      189.53      0.66 o 
   0   2   9       77.82       64.07      0.32 o 
   1   2   9       50.25       67.12      0.42 o 
   2   2   9       82.28       76.61      0.39 o 
   3   2   9        0.70        0.57      0.05 o 
   4   2   9      793.84      801.59      2.93 o 
   5   2   9      185.82      182.85      1.08 o 
   6   2   9       95.89       96.63      0.74 o 
   7   2   9        0.70        1.60      0.10 o 
   8   2   9       13.42       12.34      0.20 o 
  -8   3   9       17.57       18.09      0.29 o 
  -7   3   9       64.60       60.72      0.52 o 
  -6   3   9       17.52       17.47      0.22 o 
  -5   3   9      326.47      318.04      1.21 o 
  -4   3   9        1.87        2.79      0.10 o 
  -3   3   9      171.39      174.60      0.91 o 
  -2   3   9       16.56       15.83      0.56 o 
  -1   3   9       54.75       50.69      0.30 o 
   0   3   9        6.25        6.26      0.11 o 
   1   3   9        0.09        0.51      0.06 o 
   2   3   9       16.61       17.17      0.19 o 
   3   3   9        3.74        3.42      0.11 o 
   4   3   9       27.97       28.56      0.35 o 
   5   3   9      194.15      200.43      0.87 o 
   6   3   9       44.53       47.85      0.35 o 
   7   3   9       24.15       28.16      0.26 o 
  -7   4   9       22.58       22.78      1.05 o 
  -6   4   9        0.02        0.26      0.06 o 
  -5   4   9        1.85        0.90      0.07 o 
  -4   4   9      105.16      104.35      0.52 o 
  -3   4   9       56.45       55.00      0.37 o 
  -2   4   9      451.51      457.69      1.49 o 
  -1   4   9      332.00      339.76      1.57 o 
   0   4   9        0.22        0.16      0.07 o 
   1   4   9       75.21       71.36      1.04 o 
   2   4   9      503.41      481.33      1.67 o 
   3   4   9       59.68       62.26      0.51 o 
   4   4   9        2.27        2.84      0.12 o 
   5   4   9      116.96      118.83      0.91 o 
   6   4   9        0.47        0.31      0.06 o 
  -5   5   9        0.21        0.34      0.05 o 
  -4   5   9       12.15       11.86      0.17 o 
  -3   5   9      105.95      105.97      0.63 o 
  -2   5   9       13.04       12.10      0.23 o 
  -1   5   9       15.72       15.74      0.19 o 
   0   5   9       94.36       89.74      0.59 o 
   1   5   9       15.16       11.90      0.22 o 
   2   5   9       12.12       10.01      0.23 o 
   3   5   9        1.78        1.80      0.11 o 
   4   5   9        1.37        1.32      0.08 o 
  -2   6   9       11.03       11.73      0.20 o 
  -1   6   9        5.67        5.31      0.20 o 
   0   6   9        1.11        1.31      0.09 o 
   1   6   9       10.85        9.71      0.15 o 
  -8   0  10      356.92      379.79      1.61 o 
  -6   0  10       57.68       60.91      0.55 o 
  -4   0  10      368.84      366.35      3.51 o 
  -2   0  10       56.00       56.03      0.34 o 
   0   0  10      565.48      582.83      4.06 o 
   2   0  10       22.19       21.14      0.35 o 
   4   0  10      122.77      119.97      1.35 o 
   6   0  10       92.26       82.21      0.68 o 
   8   0  10       64.02       62.96      0.77 o 
  -9   1  10        1.40        1.20      0.10 o 
  -8   1  10        4.04        4.21      0.16 o 
  -7   1  10      105.16      105.25      0.60 o 
  -6   1  10        5.29        5.06      0.13 o 
  -5   1  10        8.97        7.61      0.23 o 
  -4   1  10        0.01        0.27      0.05 o 
  -3   1  10       30.10       26.84      0.19 o 
  -2   1  10      106.53      105.66      0.47 o 
  -1   1  10      163.41      190.72      1.19 o 
   0   1  10      923.78      976.62      5.26 o 
   1   1  10      332.95      324.02      1.90 o 
   2   1  10       15.21       15.26      0.21 o 
   3   1  10      237.29      244.31      0.76 o 
   4   1  10       19.23       19.04      0.23 o 
   5   1  10      181.74      178.01      1.24 o 
   6   1  10        0.04        0.10      0.06 o 
   7   1  10      120.25      124.43      0.64 o 
   8   1  10        0.02        0.09      0.13 o 
  -8   2  10        2.36        2.83      0.12 o 
  -7   2  10       14.98       13.38      0.20 o 
  -6   2  10       26.32       24.30      0.24 o 
  -5   2  10      166.87      168.35      0.79 o 
  -4   2  10       55.80       54.37      0.40 o 
  -3   2  10       94.65       95.84      0.41 o 
  -2   2  10        9.76       10.38      0.14 o 
  -1   2  10      165.71      166.56      0.47 o 
   0   2  10        8.97        6.82      0.10 o 
   1   2  10      102.49      120.14      0.55 o 
   2   2  10        9.53       11.20      0.17 o 
   3   2  10        8.89        8.60      0.19 o 
   4   2  10      190.93      188.33      0.87 o 
   5   2  10      184.53      178.58      0.76 o 
   6   2  10       65.93       61.30      0.38 o 
   7   2  10       55.88       59.67      0.50 o 
  -8   3  10       77.95       79.48      0.80 o 
  -7   3  10       79.88       79.18      0.69 o 
  -6   3  10      185.53      168.59      0.82 o 
  -5   3  10      357.22      357.30      1.77 o 
  -4   3  10        1.62        1.32      0.14 o 
  -3   3  10      335.26      332.31      1.40 o 
  -2   3  10       58.58       56.51      0.43 o 
  -1   3  10        0.20        0.10      0.05 o 
   0   3  10        1.64        1.75      0.16 o 
   1   3  10        8.37        8.43      0.13 o 
   2   3  10        9.90        9.37      0.15 o 
   3   3  10        4.23        4.72      0.12 o 
   4   3  10      210.21      212.77      1.36 o 
   5   3  10      308.18      307.78      1.52 o 
   6   3  10       67.77       66.92      0.45 o 
   7   3  10       67.91       63.16      1.80 o 
  -7   4  10        9.15       11.00      0.22 o 
  -6   4  10        1.48        1.06      0.07 o 
  -5   4  10       14.51       13.82      0.21 o 
  -4   4  10        0.33        0.45      0.10 o 
  -3   4  10      125.43      120.99      0.56 o 
  -2   4  10      159.99      162.63      0.57 o 
  -1   4  10        4.08        4.32      0.14 o 
   0   4  10        1.89        1.66      0.10 o 
   1   4  10       13.80       13.27      0.24 o 
   2   4  10       29.95       32.86      0.32 o 
   3   4  10       25.05       26.36      0.29 o 
   4   4  10        7.14        5.57      0.15 o 
   5   4  10        5.03        5.36      0.15 o 
   6   4  10       81.67       87.88      0.88 o 
  -5   5  10       51.58       44.26      0.45 o 
  -4   5  10       54.16       52.33      0.36 o 
  -3   5  10       21.66       22.10      0.22 o 
  -2   5  10       33.79       31.85      0.28 o 
  -1   5  10       51.60       53.64      0.35 o 
   0   5  10        1.65        0.99      0.08 o 
   1   5  10      124.72      113.60      1.36 o 
   2   5  10       74.29       64.45      0.82 o 
   3   5  10        1.04        2.13      0.14 o 
   4   5  10        1.19        1.23      0.10 o 
  -1   6  10        1.63        2.35      0.12 o 
   0   6  10        6.80        6.93      0.19 o 
  -7   0  11     1376.21     1411.67      4.20 o 
  -5   0  11       90.08       87.06      0.56 o 
  -3   0  11        0.44        1.14      0.09 o 
  -1   0  11       52.87       49.35      0.38 o 
   1   0  11      139.91      138.21      1.14 o 
   3   0  11      601.93      616.23      2.94 o 
   5   0  11      179.28      186.05      1.25 o 
   7   0  11      173.57      161.45      0.98 o 
  -8   1  11       44.10       42.35      0.31 o 
  -7   1  11        5.60        6.13      0.12 o 
  -6   1  11       13.25       13.21      0.18 o 
  -5   1  11        1.10        0.88      0.07 o 
  -4   1  11      202.63      199.02      0.86 o 
  -3   1  11      319.49      320.14      1.48 o 
  -2   1  11       80.17       78.53      0.45 o 
  -1   1  11       75.36       76.34      0.47 o 
   0   1  11      321.74      334.91      2.15 o 
   1   1  11       89.17       89.60      1.28 o 
   2   1  11       50.21       50.48      0.42 o 
   3   1  11       53.20       51.80      0.45 o 
   4   1  11      405.03      407.19      1.12 o 
   5   1  11        4.94        5.59      0.16 o 
   6   1  11       73.95       70.07      0.51 o 
   7   1  11       28.70       29.86      0.31 o 
  -8   2  11        1.34        1.75      0.09 o 
  -7   2  11       11.51       10.43      0.17 o 
  -6   2  11      135.08      137.46      0.61 o 
  -5   2  11       66.89       66.52      0.42 o 
  -4   2  11       69.09       64.96      0.44 o 
  -3   2  11       67.68       69.31      0.40 o 
  -2   2  11       62.74       56.82      0.30 o 
  -1   2  11      550.65      577.85      1.41 o 
   0   2  11      268.65      265.17      0.79 o 
   1   2  11        1.69        2.76      0.11 o 
   2   2  11       52.17       50.91      0.40 o 
   3   2  11       29.34       28.38      0.28 o 
   4   2  11       61.09       65.56      0.48 o 
   5   2  11      297.04      296.90      1.45 o 
   6   2  11        6.39        7.31      0.16 o 
   7   2  11       10.66        9.71      0.16 o 
  -7   3  11       57.11       65.63      0.58 o 
  -6   3  11        6.94        4.26      0.12 o 
  -5   3  11       46.58       51.47      0.34 o 
  -4   3  11       85.26       80.70      0.62 o 
  -3   3  11      180.02      188.79      0.86 o 
  -2   3  11      617.15      618.82      3.17 o 
  -1   3  11       24.51       22.85      0.20 o 
   0   3  11       13.13       13.12      0.19 o 
   1   3  11        1.86        3.45      0.11 o 
   2   3  11        7.30        5.91      0.13 o 
   3   3  11        3.14        3.15      0.14 o 
   4   3  11        6.80        4.63      0.14 o 
   5   3  11        4.37        6.58      0.19 o 
   6   3  11      279.01      297.64      2.95 o 
  -6   4  11       20.16       21.83      0.25 o 
  -5   4  11        5.28        4.60      0.11 o 
  -4   4  11       14.56       13.81      0.18 o 
  -3   4  11      121.65      122.21      0.65 o 
  -2   4  11       25.47       25.82      0.24 o 
  -1   4  11       36.32       35.30      0.29 o 
   0   4  11       10.47        8.90      0.18 o 
   1   4  11        9.96        8.66      0.17 o 
   2   4  11       26.89       27.86      0.33 o 
   3   4  11       34.58       30.35      0.37 o 
   4   4  11        1.86        1.38      0.07 o 
   5   4  11       93.61      104.98      3.57 o 
  -4   5  11       29.13       30.18      0.27 o 
  -3   5  11       22.11       23.05      0.27 o 
  -2   5  11        9.63        9.75      0.14 o 
  -1   5  11        3.95        2.87      0.10 o 
   0   5  11        9.75       11.41      0.18 o 
   1   5  11       13.76       12.34      0.20 o 
   2   5  11      191.45      191.38      1.05 o 
   3   5  11       19.18       17.58      0.65 o 
  -8   0  12      144.99      146.69      0.88 o 
  -6   0  12        1.59        1.87      0.15 o 
  -4   0  12      115.89      104.41      0.65 o 
  -2   0  12       66.07       73.21      0.53 o 
   0   0  12        0.34        0.08      0.08 o 
   2   0  12      529.41      529.28      1.35 o 
   4   0  12       63.00       62.02      0.51 o 
   6   0  12        0.03        0.24      0.09 o 
  -8   1  12      141.95      147.86      0.79 o 
  -7   1  12       78.43       81.92      0.83 o 
  -6   1  12        6.40        6.18      0.16 o 
  -5   1  12       92.92       86.26      0.52 o 
  -4   1  12       18.13       21.26      0.20 o 
  -3   1  12        7.77        8.76      0.13 o 
  -2   1  12       39.90       41.96      0.26 o 
  -1   1  12        4.67        4.99      0.13 o 
   0   1  12        0.15        0.66      0.06 o 
   1   1  12      940.49      986.57      4.65 o 
   2   1  12       89.07       87.68      0.47 o 
   3   1  12       29.69       29.79      0.24 o 
   4   1  12      104.34      102.70      0.53 o 
   5   1  12       11.19        8.33      0.17 o 
   6   1  12       80.35       84.60      0.63 o 
   7   1  12      114.96      126.14      0.79 o 
  -8   2  12        0.90        0.76      0.23 o 
  -7   2  12      158.71      166.61      3.77 o 
  -6   2  12      114.20      110.62      1.04 o 
  -5   2  12        1.29        1.67      0.10 o 
  -4   2  12        5.15        4.81      0.14 o 
  -3   2  12        7.72        9.84      0.16 o 
  -2   2  12       36.60       32.23      0.24 o 
  -1   2  12      515.36      522.49      1.70 o 
   0   2  12      309.49      312.68      1.15 o 
   1   2  12        0.69        1.48      0.14 o 
   2   2  12      105.44       95.69      0.64 o 
   3   2  12       15.90       20.04      0.23 o 
   4   2  12      469.02      457.88      1.70 o 
   5   2  12       65.43       71.55      0.46 o 
   6   2  12        0.53        1.15      0.09 o 
  -7   3  12        0.58        1.07      0.13 o 
  -6   3  12       48.24       47.69      0.45 o 
  -5   3  12        4.75        4.83      0.17 o 
  -4   3  12        7.25        6.58      0.13 o 
  -3   3  12        4.25        5.94      0.11 o 
  -2   3  12      211.36      213.80      0.72 o 
  -1   3  12        4.18        3.56      0.10 o 
   0   3  12       50.25       54.03      0.35 o 
   1   3  12       11.41        8.63      0.20 o 
   2   3  12       19.25       20.22      0.24 o 
   3   3  12       38.33       33.12      0.39 o 
   4   3  12       26.70       27.84      0.28 o 
   5   3  12        0.67        0.38      0.08 o 
   6   3  12        0.64        1.13      0.12 o 
  -6   4  12        1.57        1.54      0.09 o 
  -5   4  12        1.16        0.96      0.06 o 
  -4   4  12       15.92       15.70      0.21 o 
  -3   4  12       10.70       10.18      0.18 o 
  -2   4  12      435.83      436.45      0.96 o 
  -1   4  12        0.06        0.31      0.09 o 
   0   4  12        4.63        4.25      0.13 o 
   1   4  12      100.27       83.89      0.96 o 
   2   4  12        0.82        0.25      0.08 o 
   3   4  12       39.07       39.79      0.49 o 
   4   4  12        0.56        0.65      0.40 o 
  -4   5  12        5.82        5.67      0.14 o 
  -3   5  12       44.62       42.39      0.47 o 
  -2   5  12       45.40       46.90      0.36 o 
  -1   5  12       12.48       11.48      0.16 o 
   0   5  12        8.26        8.22      0.14 o 
   1   5  12       23.55       25.97      0.27 o 
   2   5  12       69.39       73.75      0.48 o 
  -7   0  13      185.90      198.66      1.25 o 
  -5   0  13      189.54      190.79      0.87 o 
  -3   0  13      323.93      330.23      1.31 o 
  -1   0  13        6.69        8.05      0.31 o 
   1   0  13      329.87      331.01      1.29 o 
   3   0  13       87.06       82.95      0.65 o 
   5   0  13       20.09       21.69      0.42 o 
  -8   1  13      215.15      222.73      4.38 o 
  -7   1  13      129.66      135.81      1.12 o 
  -6   1  13       51.76       52.72      0.56 o 
  -5   1  13        5.47        3.94      0.13 o 
  -4   1  13       52.54       54.52      0.35 o 
  -3   1  13       14.01       13.72      0.21 o 
  -2   1  13       13.57       12.91      0.19 o 
  -1   1  13       64.83       65.83      0.77 o 
   0   1  13        9.70        5.89      0.17 o 
   1   1  13        0.80        1.31      0.15 o 
   2   1  13      353.84      363.98      1.71 o 
   3   1  13      122.43      120.03      0.61 o 
   4   1  13      396.23      400.52      1.30 o 
   5   1  13       84.91       87.16      0.57 o 
   6   1  13        7.59        9.58      0.20 o 
  -7   2  13        0.36        0.56      0.13 o 
  -6   2  13      123.49      123.32      0.74 o 
  -5   2  13        5.58        5.26      0.15 o 
  -4   2  13        8.59        8.60      0.19 o 
  -3   2  13      142.84      138.63      0.84 o 
  -2   2  13        2.75        2.36      0.09 o 
  -1   2  13       40.89       36.32      0.29 o 
   0   2  13       33.12       34.80      0.28 o 
   1   2  13       81.22       77.74      0.50 o 
   2   2  13       64.88       67.33      0.82 o 
   3   2  13       39.94       35.14      0.44 o 
   4   2  13      169.38      167.23      0.97 o 
   5   2  13      201.54      206.58      1.24 o 
   6   2  13       47.98       47.71      0.67 o 
  -6   3  13        6.71        5.54      0.12 o 
  -5   3  13      119.18      116.37      0.56 o 
  -4   3  13       84.87       79.29      0.38 o 
  -3   3  13      155.86      156.79      0.64 o 
  -2   3  13      139.82      141.10      0.56 o 
  -1   3  13      204.16      209.10      0.70 o 
   0   3  13       51.52       42.76      0.31 o 
   1   3  13        0.69        0.77      0.08 o 
   2   3  13       54.43       45.20      0.50 o 
   3   3  13       30.22       31.20      0.45 o 
   4   3  13       22.82       23.98      0.30 o 
   5   3  13       19.41       18.08      0.31 o 
  -5   4  13       47.86       49.87      0.48 o 
  -4   4  13        0.65        0.53      0.06 o 
  -3   4  13       14.03       14.32      0.19 o 
  -2   4  13        0.71        0.60      0.06 o 
  -1   4  13      101.85       95.79      0.47 o 
   0   4  13        2.14        3.72      0.11 o 
   1   4  13       13.01       16.99      0.23 o 
   2   4  13      155.68      141.46      0.64 o 
   3   4  13       19.83       16.94      0.29 o 
   4   4  13       17.17       18.04      0.27 o 
  -3   5  13        6.07        6.74      0.24 o 
  -2   5  13       76.37       85.53      0.72 o 
  -1   5  13        0.42        0.55      0.09 o 
   0   5  13       27.53       30.32      0.26 o 
   1   5  13        6.56        9.36      0.17 o 
  -6   0  14      361.21      366.56      1.56 o 
  -4   0  14      304.25      299.27      1.97 o 
  -2   0  14       50.94       45.69      0.47 o 
   0   0  14     2245.89     2380.11     17.23 o 
   2   0  14       14.92       15.10      0.25 o 
   4   0  14       10.39       13.53      0.33 o 
   6   0  14       19.76       20.38      0.47 o 
  -7   1  14       31.46       33.85      0.39 o 
  -6   1  14        0.27        0.44      0.08 o 
  -5   1  14      111.53      112.28      0.87 o 
  -4   1  14       22.92       22.81      0.25 o 
  -3   1  14        1.71        1.16      0.08 o 
  -2   1  14       15.12       13.81      0.18 o 
  -1   1  14      154.15      152.64      0.61 o 
   0   1  14       33.56       36.73      0.29 o 
   1   1  14      133.31      127.22      0.54 o 
   2   1  14       10.91        9.00      0.14 o 
   3   1  14       21.38       21.78      0.27 o 
   4   1  14      154.43      161.22      2.81 o 
   5   1  14       38.39       43.49      0.37 o 
   6   1  14        1.59        1.95      0.11 o 
  -7   2  14        0.73        0.58      0.12 o 
  -6   2  14      178.69      177.37      0.73 o 
  -5   2  14        1.53        1.27      0.08 o 
  -4   2  14        0.01       -0.01      0.08 o 
  -3   2  14       77.53       77.54      0.36 o 
  -2   2  14      211.62      205.81      0.90 o 
  -1   2  14      389.01      389.87      1.25 o 
   0   2  14      271.33      259.49      2.14 o 
   1   2  14        8.21        6.80      0.15 o 
   2   2  14        3.53        2.73      0.11 o 
   3   2  14       11.87       13.02      0.23 o 
   4   2  14       53.33       54.04      0.57 o 
   5   2  14       45.40       45.00      0.39 o 
  -6   3  14       48.96       48.44      0.37 o 
  -5   3  14       32.58       31.09      0.27 o 
  -4   3  14       76.61       69.16      0.37 o 
  -3   3  14      261.27      263.06      0.74 o 
  -2   3  14      144.04      165.82      0.75 o 
  -1   3  14      123.36      125.53      0.52 o 
   0   3  14       88.52       79.93      0.57 o 
   1   3  14      110.35       98.63      0.55 o 
   2   3  14        5.06        6.38      0.13 o 
   3   3  14        9.14        9.74      0.16 o 
   4   3  14        5.99        4.59      0.12 o 
  -4   4  14        8.98        9.90      0.14 o 
  -3   4  14        1.08        2.19      0.08 o 
  -2   4  14        0.01        0.00      0.05 o 
  -1   4  14        0.22        0.11      0.15 o 
   0   4  14        0.04       -0.01      0.06 o 
   1   4  14       15.65       14.17      0.25 o 
   2   4  14        1.48        2.62      0.11 o 
   3   4  14       10.16       12.39      0.24 o 
  -7   0  15        4.36        3.57      0.25 o 
  -5   0  15       27.08       27.75      0.45 o 
  -3   0  15        2.76        2.65      0.19 o 
  -1   0  15      395.87      400.51      1.79 o 
   1   0  15       53.66       57.42      0.57 o 
   3   0  15        0.45        0.59      0.15 o 
   5   0  15        4.16        6.47      0.19 o 
  -7   1  15        0.04        0.67      0.13 o 
  -6   1  15        0.74        0.74      0.09 o 
  -5   1  15        2.37        2.37      0.15 o 
  -4   1  15        5.37        4.67      0.12 o 
  -3   1  15       58.65       55.91      0.38 o 
  -2   1  15      190.94      193.40      0.78 o 
  -1   1  15        0.16        0.11      0.06 o 
   0   1  15      214.06      219.70      0.78 o 
   1   1  15        7.07        7.74      0.14 o 
   2   1  15        5.14        5.00      0.15 o 
   3   1  15       13.69       14.61      0.21 o 
   4   1  15      524.32      539.11      1.51 o 
   5   1  15       52.75       53.63      0.47 o 
  -6   2  15        0.12        0.50      0.06 o 
  -5   2  15        1.75        2.77      0.09 o 
  -4   2  15        0.51        0.22      0.05 o 
  -3   2  15      189.76      187.81      0.98 o 
  -2   2  15        2.90        2.47      0.09 o 
  -1   2  15      101.77      100.38      0.55 o 
   0   2  15      288.84      279.35      0.93 o 
   1   2  15        8.92        8.98      0.16 o 
   2   2  15       95.33       97.51      0.68 o 
   3   2  15       51.32       52.13      0.79 o 
   4   2  15        8.75        6.44      0.17 o 
   5   2  15       10.64       11.86      0.23 o 
  -5   3  15        0.56        0.52      0.06 o 
  -4   3  15       37.64       35.97      0.28 o 
  -3   3  15       11.05        9.97      0.15 o 
  -2   3  15      382.39      367.70      0.91 o 
  -1   3  15        1.23        1.82      0.12 o 
   0   3  15       10.42        6.63      0.17 o 
   1   3  15        7.52        5.78      0.13 o 
   2   3  15       13.47       12.55      0.18 o 
   3   3  15        4.04        4.99      0.12 o 
   4   3  15        5.89        5.12      0.16 o 
  -3   4  15        2.50        3.19      0.08 o 
  -2   4  15        9.71        9.90      0.16 o 
  -1   4  15        4.08        5.74      0.15 o 
   0   4  15        0.69        0.44      0.07 o 
   1   4  15       47.66       44.10      0.38 o 
   2   4  15       50.27       48.07      0.44 o 
  -6   0  16        0.85        0.87      0.13 o 
  -4   0  16        0.19        0.42      0.11 o 
  -2   0  16      205.70      208.71      0.89 o 
   0   0  16       22.03       23.32      0.44 o 
   2   0  16       27.72       27.07      0.37 o 
   4   0  16        3.09        3.83      0.25 o 
  -6   1  16       18.60       19.84      0.25 o 
  -5   1  16      148.71      137.71      0.72 o 
  -4   1  16        2.82        2.31      0.10 o 
  -3   1  16      102.58       94.39      0.53 o 
  -2   1  16        4.63        4.75      0.13 o 
  -1   1  16       69.00       73.99      0.51 o 
   0   1  16       54.59       55.80      0.38 o 
   1   1  16       50.15       52.90      0.37 o 
   2   1  16       33.92       32.32      0.31 o 
   3   1  16       93.16       96.88      1.34 o 
   4   1  16      100.64      106.35      0.85 o 
  -5   2  16        1.43        1.85      0.15 o 
  -4   2  16        5.62        5.49      0.12 o 
  -3   2  16      242.02      259.89      1.22 o 
  -2   2  16        8.90       11.26      0.19 o 
  -1   2  16       41.08       38.95      0.30 o 
   0   2  16      114.35      108.56      0.55 o 
   1   2  16       17.63       18.46      0.24 o 
   2   2  16       11.74        9.31      0.15 o 
   3   2  16        0.00        0.07      0.05 o 
   4   2  16      108.06      107.39      0.56 o 
  -4   3  16        1.21        1.00      0.10 o 
  -3   3  16       37.47       33.10      0.26 o 
  -2   3  16      119.78      117.71      0.63 o 
  -1   3  16      133.72      117.25      0.58 o 
   0   3  16        8.99        7.52      0.15 o 
   1   3  16        4.00        3.70      0.16 o 
   2   3  16        5.28        5.73      0.12 o 
   3   3  16        0.65        0.37      0.11 o 
  -2   4  16        0.79        1.60      0.14 o 
  -1   4  16        0.00       -0.01      0.06 o 
   0   4  16        0.24        0.22      0.07 o 
  -5   0  17       90.26       93.37      0.98 o 
  -3   0  17      458.60      459.66      3.41 o 
  -1   0  17       32.02       28.70      0.33 o 
   1   0  17       56.29       59.15      0.51 o 
   3   0  17      244.82      248.69      1.12 o 
  -5   1  17       12.08        9.85      0.20 o 
  -4   1  17       16.12       16.93      0.31 o 
  -3   1  17        3.32        2.65      0.09 o 
  -2   1  17        8.88       10.01      0.17 o 
  -1   1  17        5.89        6.12      0.19 o 
   0   1  17       31.82       32.80      0.47 o 
   1   1  17        5.60        6.07      0.20 o 
   2   1  17        1.06        0.86      0.07 o 
   3   1  17       81.91       87.04      0.55 o 
   4   1  17       31.56       33.21      0.55 o 
  -5   2  17        8.40        9.00      0.20 o 
  -4   2  17        2.60        2.60      0.10 o 
  -3   2  17      189.17      189.05      0.83 o 
  -2   2  17       16.03       17.07      0.36 o 
  -1   2  17        2.32        2.42      0.08 o 
   0   2  17       58.58       60.66      0.44 o 
   1   2  17        2.86        3.62      0.12 o 
   2   2  17        1.78        1.69      0.09 o 
   3   2  17        2.59        2.09      0.12 o 
  -3   3  17      160.25      164.69      2.05 o 
  -2   3  17      248.00      242.95      0.85 o 
  -1   3  17      126.81      111.29      0.69 o 
   0   3  17       20.41       13.46      0.21 o 
   1   3  17        0.22        0.13      0.07 o 
  -4   0  18       46.91       45.48      0.69 o 
  -2   0  18        1.59        1.40      0.13 o 
   0   0  18      353.03      356.88      1.03 o 
   2   0  18        3.33        3.93      0.23 o 
  -4   1  18        2.45        3.01      0.21 o 
  -3   1  18       24.83       23.39      0.34 o 
  -2   1  18       18.63       19.18      0.22 o 
  -1   1  18       11.82       11.58      0.16 o 
   0   1  18        2.26        3.01      0.10 o 
   1   1  18       15.64       16.97      0.31 o 
   2   1  18       42.66       47.24      0.72 o 
  -3   2  18       38.38       38.67      0.29 o 
  -2   2  18       54.09       47.83      0.34 o 
  -1   2  18       24.27       19.04      0.39 o 
   0   2  18       11.97        9.00      0.19 o 
   1   2  18        0.10        0.42      0.13 o 
   2   2  18       63.80       63.87      0.75 o 
  -3   0  19       12.52       11.70      0.49 o 
  -1   0  19       22.38       22.90      0.84 o 
   1   0  19       23.75       26.91      0.49 o 
  -3   1  19        1.00        0.70      0.09 o 
  -2   1  19        0.27        0.31      0.06 o 
  -1   1  19       64.86       62.61      0.42 o 
   0   1  19       62.45       65.44      0.38 o 
   1   1  19       10.37       12.13      0.24 o 
                                                 
